# Supplementary material for: Genetic and epigenetic basis of hepatoblastoma diversity
Source: Nat Commun. 2021 Sep 20;12:5423. doi: 10.1038/s41467-021-25430-9 (PMC8450290; doi:10.1038/s41467-021-25430-9)
Supplement: Supplementary file 4 — Supplementary Data 1 [file 41467_2021_25430_MOESM4_ESM.xlsx]

## Sheet: Sheet1
Supplementary Data 1. Clinical information of 163 patients with childhood liver cancer
No.	Birth weight (g)	Age at diagnosis (year)	AFP at diagnosis (ng/ml)	PRETEXT	PRETEXT annotation factor	Pathological classification	Relapse/refractory	EFS (months)	Survival	OS (months)	WGS	SNP6	WXS	450K	WGBS	RNAseq
1	NBW	≥8	109.6	II	R	HCN-NOS (TLCT)	none	140	alive	140		◎	◎	◎		◎
2	ELBW	2 - 7	71230	III		embryonal	yes	36	dead	39	◎			◎
3	NBW	< 2	3706000	III		mixed epithelial	none	167	alive	167		◎		◎		◎
4	NBW	2 - 7	981000	III		embryonal	none	166	alive	166		◎	◎	◎		◎
5	NBW	< 2	49000	II	R	mixed epithelial	yes	5	dead	5		◎	◎	◎		◎
6	NBW	2 - 7	375480	IV	V	mixed epithelial	yes	13	dead	62	◎	◎		◎
7	NBW	< 2	500000	II		MEM	none	156	alive	156		◎	◎	◎		◎
8	NBW	2 - 7	50000	IV	M	mixed epithelial	yes	19	dead	19		◎	◎	◎		◎
9	NBW	< 2	87400	II		mixed epithelial	none	170	alive	170	◎	◎		◎
10	NBW	≥8	14686	III	M	HCN-NOS (TLCT)	yes	40	dead	48		◎	◎	◎		◎
11	ELBW	< 2	362848	III	R	mixed epithelial	none	125	alive	125	◎		◎	◎		◎
12	NBW	< 2	106393	II		MEM	yes	4	dead	5		◎	◎
13	NBW	2 - 7	1270000	IV	M	mixed epithelial	yes	8	dead	11		◎	◎	◎		◎
14	NBW	2 - 7	59799	I		MEM	none	98	alive	98		◎	◎	◎
15	NBW	< 2	256000	II		mixed epithelial	none	132	alive	132	◎	◎		◎
16	NBW	2 - 7	215000	III		fetal	none	157	alive	157		◎	◎	◎		◎
17	NBW	2 - 7	1480000	III		mixed epithelial	none	130	alive	131	◎	◎	◎	◎
18	NBW	< 2	17500	I		mixed epithelial	none	117	alive	117		◎	◎	◎		◎
19	NBW	< 2	87400	II		MEM, teratoid	none	149	alive	149	◎	◎		◎
20	NBW	< 2	400000	II	R, E	mixed epithelial	yes	39	dead	115		◎	◎	◎	◎	◎
21	NBW	2 - 7	1376200	IV	F,M	fetal	yes	22	dead	22		◎	◎	◎		◎
22	NBW	< 2	820000	II	F,M	MEM, teratoid	yes	10	dead	11		◎	◎	◎		◎
23	NBW	< 2	428235	III	F,M	MEM, teratoid	yes	12	dead	71		◎	◎	◎	◎
24	ELBW	2 - 7	307641	IV	F	mixed epithelial	none	148	alive	148	◎	◎		◎
25	NBW	2 - 7	91100	III		mixed epithelial	none	147	alive	147	◎	◎		◎
26	LBW	< 2	1000000	IV		mixed epithelial	none	145	alive	145		◎	◎	◎
27	NBW	< 2	185090	III		mixed epithelial	yes	11	alive	144	◎	◎		◎
28	ELBW	2 - 7	856000	IV	F,R	mixed epithelial	none	0	dead	1	◎			◎	◎
29	NBW	2 - 7	954000	III	F	MEM, teratoid	yes	11	alive	147		◎		◎		◎
30	NBW	< 2	1322537	IV	R	mixed epithelial	none	141	alive	141	◎	◎		◎
31	unknown	2 - 7	107890	II		mixed epithelial	yes	8	dead	9		◎	◎	◎		◎
32	NBW	< 2	12761	II		mixed epithelial	none	114	alive	114	◎	◎		◎
33	NBW	2 - 7	156600	II		mixed epithelial	none	135	alive	135		◎	◎	◎
34	LBW	< 2	554000	I	R	mixed epithelial	yes	6	alive	155		◎	◎	◎	◎
35	NBW	< 2	160240	II		mixed epithelial	none	49	alive	49	◎	◎		◎
36	NBW	< 2	310300	I		MEM	none	57	alive	57		◎	◎	◎		◎
37	LBW	2 - 7	45900	I		fetal	none	23	alive	23		◎	◎	◎
38	LBW	< 2	125700	III		mixed epithelial	none	125	alive	125		◎	◎	◎
39	NBW	< 2	76760	II		mixed epithelial	none	133	alive	133	◎	◎		◎
40	NBW	< 2	294200	III		fetal	none	129	alive	129	◎	◎		◎
41	NBW	< 2	388850	II		fetal	none	111	alive	111	◎	◎		◎
42	NBW	≥8	220400	IV		HCN-NOS (TLCT)	none	99	alive	99	◎	◎	◎	◎	◎
43	VLBW	< 2	1640000	III	F	fetal	none	121	alive	121	◎			◎
44	NBW	< 2	250270	II		embryonal	none	106	alive	106			◎
45	LBW	< 2	1820	III	P	fetal	none	116	alive	116		◎	◎	◎		◎
46	VLBW	< 2	266000	IV	F	MT	none	113	alive	113		◎	◎	◎		◎
47	ELBW	< 2	671.6	I		fetal	none	23	alive	23	◎			◎	◎
48	VLBW	< 2	837305	III		fetal	none	74	alive	74		◎	◎	◎		◎
49	NBW	2 - 7	666000	IV		mixed epithelial	none	66	alive	66		◎	◎	◎	◎	◎
50	ELBW	< 2	48830	II		mixed epithelial	none	107	alive	107	◎	◎	◎	◎
51	NBW	< 2	1400000	IV		mixed epithelial	none	101	alive	101		◎	◎	◎		◎
52	unknown	≥8	6648	II	R	HCN-NOS (TLCT)	yes	20	dead	83			◎	◎
53	NBW	2 - 7	866000	IV	F,R	mixed epithelial	yes	13	dead	17		◎	◎	◎	◎	◎
54	NBW	< 2	420000	III		embryonal	none	94	alive	94		◎	◎	◎		◎
55	ELBW	< 2	553400	III		MEM	none	92	alive	92	◎		◎	◎		◎
56	LBW	< 2	239363	II		fetal	none	90	alive	90		◎	◎	◎	◎	◎
57	VLBW	< 2	140000	I		mixed epithelial	none	61	alive	61	◎		◎	◎		◎
58	NBW	< 2	65600	II	R	mixed epithelial	none	61	alive	61		◎	◎	◎		◎
59	NBW	< 2	614420	III		MEM	yes	11	alive	68		◎	◎	◎		◎
60	NBW	< 2	1218000	II		MEM	none	87	alive	87		◎	◎	◎		◎
61	VLBW	< 2	736810	III	R	MEM	none	47	alive	47		◎		◎		◎
62	NBW	2 - 7	189071	III	F	embryonal	none	82	alive	82		◎	◎	◎		◎
63	NBW	< 2	68300	IV	F	mixed epithelial	yes	8	dead	8		◎	◎	◎	◎	◎
64	NBW	2 - 7	178868	III	F	fetal	none	83	alive	83		◎				◎
65	LBW	2 - 7	40658.8	I	R	mixed epithelial	yes	6	dead	17		◎	◎	◎		◎
66	VLBW	< 2	769.5	I		mixed epithelial	none	83	alive	83	◎		◎	◎		◎
67	NBW	< 2	567840	I		MEM	none	65	alive	65		◎	◎	◎		◎
68	VLBW	2 - 7	1270000	I	E	mixed epithelial	yes	9	dead	9		◎		◎		◎
69	NBW	< 2	394549	III		mixed epithelial	none	81	alive	81	◎	◎		◎
70	NBW	2 - 7	700000	IV	V, P,F, M	fetal, mitotically active	none	73	alive	73		◎	◎	◎		◎
71	unknown	< 2	7653000	III	M	mixed epithelial	yes	23	alive	76		◎	◎	◎	◎	◎
72	VLBW	< 2	5769500	III	F	mixed epithelial	yes	0	dead	0.2		◎		◎		◎
73	unknown	< 2	263400	III	F	mixed epithelial	none	71	alive	71		◎	◎	◎	◎	◎
74	unknown	≥8	326982	II	R	HCC	none	47	alive	47		◎	◎			◎
75	NBW	< 2	408400	III		fetal	none	72	alive	72		◎	◎	◎		◎
76	ELBW	2 - 7	602000	III		embryonal	yes	7	alive	67		◎	◎	◎	◎	◎
77	NBW	2 - 7	990000	IV	F	mixed epithelial	yes	3	dead	9		◎	◎	◎	◎	◎
78	ELBW	< 2	3567	II		mixed epithelial	yes	50	alive	71	◎	◎		◎
79	NBW	2 - 7	33862	II	R	mixed epithelial	none	72	alive	72		◎		◎		◎
80	NBW	< 2	1130000	III		mixed epithelial	none	68	alive	68		◎	◎	◎		◎
81	NBW	2 - 7	145637	III	F	mixed epithelial	none	38	alive	38		◎	◎	◎		◎
82	NBW	< 2	454000	III		mixed epithelial	none	68	alive	68		◎	◎	◎		◎
83	NBW	< 2	814080	III		mixed epithelial	none	66	alive	66		◎	◎	◎		◎
84	VLBW	< 2	650000	IV	V, P, F	mixed epithelial	none	68	alive	68	◎	◎	◎	◎	◎	◎
85	NBW	≥8	84620	IV	V, P	fetal, mitotically active	none	66	alive	66	◎	◎		◎
86	NBW	< 2	508550	IV		mixed epithelial	none	63	alive	63		◎	◎	◎		◎
87	NBW	< 2	1035000	IV	E	mixed epithelial	none	25	alive	25		◎	◎	◎		◎
88	ELBW	< 2	16213	III		mixed epithelial	none	28	alive	28	◎	◎		◎
89	LBW	< 2	1.81153e+06	III		mixed epithelial	yes	18	alive	64		◎	◎	◎		◎
90	NBW	< 2	1411389	IV		mixed epithelial	none	61	alive	61		◎		◎	◎	◎
91	LBW	< 2	1199.1	II		fetal	none	29	alive	29		◎	◎	◎		◎
92	NBW	2 - 7	9576.5	III		fetal	none	29	alive	29		◎	◎	◎		◎
93	NBW	< 2	13105	II		MEM	none	57	alive	57		◎	◎	◎	◎	◎
94	NBW	2 - 7	482363	IV	P, F	HCN-NOS (TLCT)	none	61	alive	61		◎	◎	◎	◎	◎
95	NBW	2 - 7	1139.9	IV	V, P, F	MCT	yes	8	dead	13		◎	◎	◎		◎
96	ELBW	< 2	1800900	II		MEM	none	55	alive	55	◎	◎	◎	◎	◎	◎
97	LBW	≥8	187837	I		HCN-NOS (TLCT)	yes	26	alive	56		◎	◎	◎		◎
98	LBW	< 2	4000000	III		mixed epithelial	none	23	alive	23	◎	◎	◎	◎
99	NBW	< 2	832293	II		fetal	none	23	alive	23		◎	◎	◎		◎
100	NBW	< 2	8214	II		mixed epithelial	none	53	alive	53		◎	◎	◎		◎
101	NBW	< 2	486000	IV	P,F	mixed epithelial	none	52	alive	52		◎	◎	◎		◎
102	LBW	2 - 7	411362	III	M	mixed epithelial	yes	13	dead	34		◎	◎	◎		◎
103	NBW	< 2	386976	III		mixed epithelial	none	31	alive	31		◎	◎	◎		◎
104	unknown	< 2	139950	III	F	mixed epithelial	none	49	alive	49		◎	◎	◎		◎
105	NBW	2 - 7	1681.6	II		fetal	none	50	alive	50		◎	◎	◎
106	LBW	< 2	3305	I		mixed epithelial	none	89	alive	89		◎	◎	◎		◎
107	NBW	< 2	174921	II		MEM, teratoid	none	42	alive	42		◎	◎	◎		◎
108	NBW	< 2	1260000	II		mixed epithelial	none	47	alive	47		◎	◎	◎		◎
109	LBW	2 - 7	290	I	R	MEM	none	46	alive	46		◎	◎	◎		◎
110	NBW	< 2	925	II		fetal	none	42	alive	42		◎	◎	◎		◎
111	NBW	< 2	1323300	II	M	embryonal	none	43	alive	43		◎		◎	◎
112	NBW	< 2	26672	II		mixed epithelial	none	83	alive	83		◎	◎	◎	◎	◎
113	ELBW	< 2	81233	III		mixed epithelial	none	41	alive	41	◎	◎		◎
114	NBW	< 2	2309540	III	F,M	mixed epithelial	yes	7	alive	37	◎	◎	◎	◎		◎
115	NBW	< 2	422229	II		fetal	none	34	alive	34		◎	◎	◎		◎
116	NBW	< 2	2362000	IV	F,M	mixed epithelial	none	33	alive	33		◎	◎	◎		◎
117	NBW	2 - 7	4693800	III	V,M	fetal	none	35	alive	35		◎	◎	◎		◎
118	ELBW	< 2	446.8	III		fetal	none	35	alive	35		◎	◎	◎
119	unknown	2 - 7	197913	III	V,M	mixed epithelial	none	81	alive	81		◎	◎	◎		◎
120	LBW	2 - 7	373000	IV	F,M	embryonal	yes	12	alive	34		◎	◎	◎		◎
121	VLBW	< 2	503	II		embryonal	none	22	alive	22		◎	◎	◎		◎
122	NBW	2 - 7	13239.4	III		embryonal	none	31	alive	31		◎	◎	◎		◎
123	LBW	< 2	595170	III	M	mixed epithelial	yes	8	dead	25		◎	◎	◎		◎
124	NBW	2 - 7	398100	III	P	mixed epithelial	none	26	alive	26		◎	◎	◎		◎
125	NBW	2 - 7	2214400	III	M	mixed epithelial	none	28	alive	28		◎	◎	◎		◎
126	unknown	< 2	unknown	IV	V, P, E, R,M	mixed epithelial	yes	5	dead	10		◎	◎	◎		◎
127	NBW	< 2	1485420	IV	F,M	MEM	none	28	alive	28		◎	◎	◎
128	NBW	≥8	94368	IV		fetal, mitotically active	none	41	alive	41		◎		◎		◎
129	NBW	2 - 7	97356	IV	F,E,M	mixed epithelial	yes	2	dead	7		◎		◎		◎
130	NBW	< 2	428000	III		mixed epithelial	none	41	alive	41		◎		◎
131	NBW	< 2	88390	II	E	mixed epithelial	none	41	alive	41		◎		◎		◎
132	LBW	< 2	953100	II		mixed epithelial	none	38	alive	38		◎		◎		◎
133	unknown	< 2	395100	IV	M	embryonal	none	51	alive	51		◎	◎	◎		◎
134	NBW	< 2	2238	II		mixed epithelial	none	40	alive	40		◎	◎	◎		◎
135	unknown	< 2	2100000	III	P	fetal	none	43	alive	43		◎	◎	◎		◎
136	unknown	< 2	252000	III		mixed epithelial	none	39	alive	39		◎		◎		◎
137	ELBW	< 2	5847	I		mixed epithelial	none	13	alive	13		◎		◎		◎
138	NBW	< 2	1538660	IV		mixed epithelial	none	41	alive	41		◎		◎		◎
139	unknown	2 - 7	305000	IV	V	MCT	yes	20	alive	41		◎		◎		◎
140	NBW	< 2	1964300	IV	M	mixed epithelial	none	17	alive	17		◎		◎		◎
141	unknown	< 2	1000000	III	M	MEM	none	9	alive	9		◎		◎		◎
142	unknown	< 2	105620	II		mixed epithelial	none	39	alive	39		◎		◎		◎
143	NBW	< 2	308000	IV	V	mixed epithelial	none	16	alive	16		◎		◎		◎
144	NBW	2 - 7	357000	II	F,M	MCT	yes	4	dead	13			◎	◎		◎
145	VLBW	< 2	650000	I		MCT	none	38	alive	38		◎		◎		◎
146	NBW	< 2	4684	I		fetal	none	93	alive	130		◎	◎	◎		◎
147	NBW	< 2	425000	II		embryonal	none	114	alive	114		◎		◎		◎
148	NBW	< 2	313390	IV		MEM	yes	71	dead	103		◎				◎
149	unknown	2 - 7	897000	II		mixed epithelial	none	120	alive	120		◎	◎	◎		◎
150	NBW	2 - 7	1230000	III	M	mixed epithelial	none	143	alive	143		◎		◎		◎
151	NBW	2 - 7	356247	IV	P, R, M	fetal	none	43	alive	43		◎
152	NBW	< 2	347531	II	M	mixed epithelial	none	35	alive	35		◎
153	NBW	2 - 7	3210000	IV	M	HCC	yes	14	dead	15			◎
154	NBW	≥8	1130000	IV	P	HCC	yes	5	dead	5			◎
155	unknown	≥8	451.1	III		HCC	none	132	alive	132			◎
156	NBW	≥8	15.3	II		HCC	none	176	alive	176			◎
157	LBW	≥8	1818	III	P, R	HCC	yes	5	dead	6			◎
158	ELBW	≥8	234.9	I	F, R	HCC	none	158	alive	158			◎
159	NBW	≥8	11243	III	F,M	HCC	yes	51	dead	51			◎
160	unknown	≥8	2573.1	II		HCC	none	37	alive	37			◎
161	unknown	2 - 7	967250	III	M	mixed epithelial	yes	9	dead	12			◎
162	unknown	< 2	83470	I	R	embryonal	yes	6	alive	62			◎
163	NBW	< 2	1850000	III		fetal	none	85	alive	85				◎	◎	◎
ELBW: extremely low birthweight (<1,000g), VLBW: very low birth weight (1,000-1499g), LBW: low birth weight (1,500-2,499g), NBW: (normal birth weight( 2,500 ≤), HCN-NOS: Hepatocellular malignant neoplasm, not-otherwise-specific. TLCT: transitional liver cell tumor, MEM: mixed epithelial and mesenchymal, HCC: hepatocellular carcinoma
											syu
