# Supplementary material for: Genetic and epigenetic basis of hepatoblastoma diversity
Source: Nat Commun. 2021 Sep 20;12:5423. doi: 10.1038/s41467-021-25430-9 (PMC8450290; doi:10.1038/s41467-021-25430-9)
Supplement: Supplementary file 5 — Supplementary Data 2 [file 41467_2021_25430_MOESM5_ESM.xlsx]

## Sheet: Sheet1
Supplementary Data 2. GO terms related to expression subtypes
upregulated genes in G1
Term	Genes	Benjamini	FDR
cell division	CDCA3, LIG1, UBE2C, CDCA4, CDCA5, CCNF, CDCA7, CDCA8, KATNB1, CDC25A, CDC20, TPX2, PSRC1, KIF18B, UBE2S, TIMELESS, TACC3, BIRC5, MCM5, FAM64A, FAM83D, SPC24, CCNO, SAC3D1	5.27122e-29	5.08007e-29
DNA replication	CDT1, RNASEH2A, LIG1, MCM7, GINS4, CDC25A, RECQL4, CHAF1B, CHAF1A, POLD1, TIMELESS, MCM4, MCM5, NT5M, MCM2	6.3135e-28	6.08456e-28
mitotic nuclear division	CDCA3, CDCA5, CCNF, PLK1, PKMYT1, CDC25A, AURKB, CDC20, TPX2, INCENP, TIMELESS, BIRC5, FAM64A, FAM83D, SPC24, SAC3D1	3.56848e-20	3.43908e-20
DNA repair	PIF1, LIG1, UHRF1, CHRNA4, XRCC3, FANCA, FOXM1, FANCG, RECQL4, CHAF1B, CHAF1A, TRIM28, RUVBL2, POLD1, RAD54L	6.00304e-19	5.78536e-19
positive regulation of ubiquitin protein ligase activity	CDC20, UBE2C, UBE2S, PLK1	1.39569e-11	1.34508e-11
upregulated genes in G2
Term	Genes	Benjamini	FDR
oxidation-reduction process	DMGDH, HIBADH, MAOA, MGST1, HSD17B6, HIGD1A, HSD17B11, CYP3A4, CRYZ, CYP17A1, TDO2, ASPDH, AOX1, ACADM, CYB5A, HSDL2, CYP4F2, AKR1C1, DIO1, CYP3A43, AKR1C3, AKR1C2, AKR1C4, FMO3, FMO4, PTGR1, PTGR2, FMO5, OXR1, CYP8B1, SOD1, ALDH3A2, CYP2C9, GLUD1, DAO, PAH, CYP1A2, ALDH1A1, CYP2E1, ALDH8A1, CDO1, STEAP1	7.30944e-08	7.15314e-08
xenobiotic metabolic process	UGT2B11, AKR1C1, MGST1, RORA, GLYAT, FMO3, CYP3A4, CYP3A5, ACSM2B, CYP2C9, AADAC, CYP1A2, UGT2B4, S100A12, CYP2E1, CES1	7.96561e-08	7.79528e-08
metabolic process	ACSS3, UGT2B11, ACAA2, ACSM3, ACSL1, AQP9, ACSL6, ACSM2A, ACSL4, ACSM5, ACSM2B, ACAT1, UGP2, AUH, SCP2, AADAC, EHHADH, GSTA1, UGT2B4, UGT2B7, CES1	3.44791e-07	3.37418e-07
steroid metabolic process	CYP2C9, SULT1E1, AKR1C3, AKR1C2, CYP2E1, AKR1C4, HSD17B6, CYP3A4, CYP3A5, UGT2B7, CYP17A1, SULT2A1	5.09941e-07	4.99036e-07
fatty acid metabolic process	GHR, GPAM, EHHADH, ANGPTL3, ACOT12, ACSM2A, ACSM5, CROT, BAAT, ACADSB, ACSM2B	4.41761e-05	4.32314e-05
upregulated genes in G4
Term	Genes	Benjamini	FDR
cell adhesion	SEMA5A, APP, SPON1, COL16A1, COL12A1, TNC, LOXL2, CTGF, COMP, LGALS4, CDH6, CDH5, ISLR, SVEP1, SCN1B, HABP2, ENTPD1, CD300A, APLP1, KIAA1462, FEZ1, CERCAM, COL8A1, VCL, EPHA3, CD151, NTM, DPT, THY1, NID2, PODXL, SLAMF7, IGFBP7, CCR1, LRRN2, MCAM, SIGLEC10, PARVA, SELP, COL1A1, CXCL12, SELL, COL5A1, PARVG, ITGA11, ITGBL1, SRPX, CNTNAP1, ITGAM, TINAGL1, LAMC3, ITGB4, TGFB1I1, ITGB2, LAMC2, RND3, WI…	5.27122e-29	5.08007e-29
extracellular matrix organization	APP, SPARC, COL16A1, OLFML2B, ITGAM, COL14A1, LAMC3, ITGB4, ELN, SERPINE1, ITGB2, TNC, LAMC2, OLFML2A, CYR61, LOXL1, COMP, ADAMTSL2, ITGAX, ITGAV, EMILIN1, ITGB7, CSGALNACT1, VWF, ITGA3, BGN, DCN, VCAN, CCDC80, COL4A2, SPINT1, LOX, COL4A1, CRISPLD2, COL6A2, COL6A1, PXDN, COL8A2, PECAM1, COL6A3, COL8A1, ITGA7, CD44, ITGA9, COL13A1, LAMA2, LAMA4, PDGFB, PDGFA, TNFRSF11B, NID2, THBS1, FBLN5, EGFLAM,…	6.3135e-28	6.08456e-28
inflammatory response	CXCL6, CIITA, CD40, ECM1, GPR68, CCL4L2, ITGB2, CXCL1, CXCL2, PYCARD, CRHBP, CYP26B1, ZC3H12A, NFKBIZ, STAB1, ADORA1, C3AR1, LGALS9, HAVCR2, PTGIR, ANXA1, SYK, IGFBP4, SPHK1, PLA2G4C, F2R, IL18, CYBB, FOS, TNFRSF1B, HCK, IL1B, CHST1, TNFRSF25, ADAM8, CHST4, MGLL, CHST2, TNFRSF21, CRP, CSF1R, CCL11, LXN, CCL3L1, CCL3L3, C5AR1, PTAFR, FPR1, CXCR4, LY96, NOD1, FPR3, TNFRSF11B, AOAH, THBS1, PTGS1, IF…	3.56848e-20	3.43908e-20
angiogenesis	ACVRL1, ROBO4, CLIC4, ECM1, SERPINE1, TNFAIP2, MEOX2, CTGF, GJA5, ZC3H12A, ITGAV, EPHB3, EGFL7, TNFRSF12A, ANXA2, SYK, UNC5B, MMP2, IL18, VASH1, PGF, MMP14, EMCN, COL4A2, ANGPTL6, HAND2, MMRN2, COL8A2, PECAM1, HOXB3, COL8A1, MMP19, ADAM8, ANGPTL4, COL15A1, CALCRL, ECSCR, PDGFA, THY1, RASIP1, APOLD1, TYMP, SRPX2, CCL2, APOD, JAM3, JUN, JAG1, NOS3, TIE1, MCAM, CAV1, GDF2, VEGFB, VEGFC, PLXDC1, ARHG…	6.00304e-19	5.78536e-19
positive regulation of ERK1 and ERK2 cascade	CSF1R, NDRG4, CCL11, ARHGAP8, CCL3L1, FLT4, CCL4L2, CCL3L3, C5AR1, PDGFB, PDGFA, NOD1, PLA2G5, CTGF, PYCARD, GPNMB, GLIPR2, CCL5, PDGFD, CCL4, CCL3, PRKCDBP, CCL2, TNFAIP8L3, CCL19, FAM150B, LGALS9, HAVCR2, FGF21, CCR1, PDGFRB, PDGFRA, JUN, TGFB1, CCL21, F2R, VEGFB, BMP2, IL6, TRPV4, GPR183, HAND2, F2RL1, TEK, GAS6, CD44, FGFR2	1.39569e-11	1.34508e-11
