# Supplementary material for: Genetic and epigenetic basis of hepatoblastoma diversity
Source: Nat Commun. 2021 Sep 20;12:5423. doi: 10.1038/s41467-021-25430-9 (PMC8450290; doi:10.1038/s41467-021-25430-9)
Supplement: Supplementary file 6 — Supplementary Data 3 [file 41467_2021_25430_MOESM6_ESM.xlsx]

## Sheet: 3a
Supplementary Data 3a. Differentially expressed genes in proliferative subtype
Gene name	gene position	PRO	HEP	MES	Normal	Fold change	p-value
NPTX1	chr17:78440632-78450404	8.18106	0.78561	1.39344	0.0361974	7.98105	3.10912
TRH	chr3:129693113-129696776	167.236	16.2949	29.1851	0.654785	7.82469	6.77417
DUSP9	chrX:152907896-152916780	428.395	60.6832	50.9263	1.07366	7.53691	7.77153
CCNO	chr5:54526982-54529508	11.9203	0.627777	3.45802	0.105229	6.84007	2.92276
NAT8L	chr4:2061586-2067635	11.2581	1.64123	2.27396	0.0697093	5.95516	6.83066
INHA	chr2:220436953-220440427	6.00975	0.995809	1.03476	0.0735189	5.94345	4.13664
TSPAN18	chr11:44927957-44952876	40.5638	3.77159	11.5451	0.964114	5.93571	9.79547
MYCN	chr2:16080682-16087128	25.4942	4.52366	5.64133	0.22128	5.13586	9.83134
EMID2	chr7:101006121-101202304	46.5275	7.82171	11.4537	1.36223	5.02863	8.21085
CR597335	chr11:44951561-44953972	56.6893	7.52473	17.5069	2.42746	4.94797	9.20758
SLC35D3	chr6:137243401-137246774	4.92811	0.263054	1.40535	0.0130622	4.92811	2.56702
THBS4	chr5:79330990-79379105	12.6462	1.5006	4.21321	0.150672	4.92223	3.77491				syu
MSI1	chr12:120779132-120806958	8.26345	1.51217	2.06486	0.280664	4.77685	10.0378
CDT1	chr16:88870185-88875665	31.6244	6.52104	7.09603	0.699543	4.6868	9.50807
P/OKcl.13	chr9:95993169-96010116	5.89104	0.529594	2.41284	0.284753	4.63322	4.01104
LASS1	chr19:18988718-19006953	5.26792	0.793525	1.7239	0.112809	4.54116	8.56074
SMPDL3B	chr1:28261503-28285662	8.32317	1.13772	2.90292	0.212556	4.54049	6.08248
GFRA3	chr5:137588070-137610253	28.8887	5.82264	7.2134	1.38974	4.53475	6.8315
OATP-E	chr20:61287710-61317126	6.42871	1.5532	1.259	0.916186	4.47276	8.77147
GPHA2	chr11:64701944-64703360	4.47157	0.826456	0.555223	0.0906467	4.47157	4.26119
FGF8	chr10:103529886-103535827	13.1856	3.12519	2.71014	0.0856574	4.45205	4.50549
DPEP1	chr16:89686999-89704838	207.662	46.4664	47.8309	0.80546	4.41797	8.38116
WFIKKN1	chr16:681011-684116	7.54779	1.50894	2.02245	0.651864	4.41074	5.62836
HS3ST4	chr16:25703346-26149008	4.39765	0.873052	1.02023	0.0176485	4.39765	4.05165
FZD10	chr12:130647031-130650284	6.25873	1.40016	1.46125	0.0642711	4.39448	3.9098
Gene name	gene position	PRO	HEP	MES	Normal	Fold change	p-value
CYP3A4	chr7:99354603-99381808	4.00706	113.598	53.4127	550.222	0.0445781	2.00339
HSD11B1	chr1:209878190-209908294	1.1825	18.9532	32.96	169.285	0.0483223	3.14037
CYP2C8	chr10:96796529-96829254	1.27852	16.6257	32.3279	380.904	0.0560475	3.00079
C7	chr5:40909598-40983039	5.26125	32.6949	150.102	48.3636	0.0666436	3.35048
CYP 2C	chr10:96798653-96829254	0.922806	10.7749	19.7103	211.247	0.0699549	2.25244
TAT	chr16:71600753-71610998	1.71623	10.2921	36.1673	165.169	0.0837783	2.79114
CLEC4G	chr19:7793843-7797057	1.13261	10.0775	15.7825	56.8555	0.0918961	3.07062
SLC10A1	chr14:70242551-70264006	1.06983	6.12806	19.1439	102.679	0.0950499	3.45515
FABP4	chr8:82390731-82395473	1.00109	8.41497	12.0044	1.27464	0.101851	2.43722
HSD17B6	chr12:57157107-57181574	2.21682	20.1588	22.6826	192.491	0.104799	4.90288
DCN	chr12:91539035-91576806	13.3218	37.5227	262.874	67.183	0.10548	3.75072
RTP3	chr3:46539484-46542439	1.20001	12.5622	9.34232	20.1841	0.106254	3.55775
ADH1C	chr4:100257650-100273917	3.10685	15.0459	48.2094	362.776	0.110524	2.68743
FCN3	chr1:27695602-27701315	6.67433	39.6694	81.7684	195.399	0.118647	2.97328
CYP2A6	chr19:41349443-41356352	2.47976	8.51483	39.6889	544.727	0.119245	2.11966
BAAT	chr9:104122699-104147287	5.57388	62.0852	21.8833	84.8547	0.120521	3.99633
CYP2C9	chr10:96698414-96749147	8.43467	86.0363	44.4479	333.615	0.121096	3.74113
APCS	chr1:159557615-159558660	40.8902	405.839	230.116	999.014	0.121475	5.21409
FCN2	chr9:137772657-137779366	1.751	10.4032	20.0083	63.2818	0.123422	2.67616
CXCL6	chr4:74702272-74704476	1.27202	0.834861	24.6797	2.06448	0.124363	2.23741
SLCO1B1	chr12:21284127-21392728	2.67126	31.1945	6.33509	33.5053	0.124817	3.78324
SAA4	chr11:18252903-18258355	12.3146	80.0796	126.651	900.007	0.125115	4.50902
XLOC_004515	chr5:115074779-115092222	1.21047	14.4028	2.18557	9.84451	0.126223	4.64001
PON1	chr7:94927670-94953884	2.55118	22.455	16.7392	134.252	0.126275	5.48288
CYP2B6	chr19:41497203-41524301	0.936624	4.88989	12.5288	268.12	0.126596	2.476

## Sheet: 3b
Supplementary Data 3b. Differentially expressed genes in hepatocye subtype
Gene name	gene position	PRO	HEP	MES	Normal	Fold change	p-value
XLOC_004515	chr5:115074779-115092222	1.21047	14.4028	2.18557	9.84451	9.21724	10.6865
SLCO1B1	chr12:21284127-21392728	2.67126	31.1945	6.33509	33.5053	7.80974	7.48131
ADH1B	chr4:100227527-100242572	26.2222	398.495	97.9024	542.046	7.64767	3.02869
SLCO1B3	chr12:20963637-21069656	1.48823	13.9601	3.05545	17.4236	6.796	7.74122
PPP1R1C	chr2:182850550-182982418	1.93038	11.661	1.51478	2.00221	6.55002	8.39484
LST3	chr12:20968607-21243038	1.14147	7.86551	1.65534	7.30168	5.92713	5.74762
ADH4	chr4:100044834-100065449	22.834	148.564	30.6944	311.176	5.7869	9.12321
F13B	chr1:197008320-197036397	2.5818	16.8281	3.72153	16.0702	5.6218	12.0865
UGT2B11	chr4:70066052-70080449	0.641122	5.60835	1.19679	0.400208	5.60835	2.59371
BAAT	chr9:104122699-104147287	5.57388	62.0852	21.8833	84.8547	5.41595	5.79254
CYP3A4	chr7:99354603-99381808	4.00706	113.598	53.4127	550.222	5.19946	2.14138
AFM	chr4:74347461-74369717	8.23066	48.7827	12.6772	80.0363	4.95944	10.9999				syu
UGT2B4	chr4:70345883-70361626	12.8084	79.5443	22.463	134.392	4.88157	9.20831
FMO3	chr1:171060017-171086957	5.34544	54.8555	21.8502	102.195	4.85211	5.17077
CD36	chr7:80275761-80303732	6.20785	31.712	8.35193	3.27888	4.5419	10.0075
HULC	chr6:8652369-8654079	65.6061	270.772	51.6396	74.409	4.47094	4.90184
hAO	chr2:201473942-201536215	13.2665	60.921	14.7942	93.4467	4.40875	4.62814
ANGPTL3	chr1:63063186-63071180	9.0608	51.025	16.1155	80.7902	4.39555	6.21447
AADAC	chr3:151531860-151546277	7.48383	73.9075	33.7297	108.072	4.35737	6.9849
AOX1	chr2:201450730-201536215	11.7364	51.7242	12.3551	74.5883	4.32484	4.27063
CYP2E1	chr10:135340866-135352620	687.965	3215.09	843.346	2516.53	4.32092	5.25216
SULT2A1	chr19:48373722-48389654	18.5869	127.275	48.8896	286.532	4.31008	7.16268
HMFN2567	chr11:63057371-63079237	0.280033	4.22198	1.68006	23.1323	4.22198	7.91545
LECT2	chr5:135282599-135290723	31.2597	122.474	26.2202	64.613	4.16012	15.2226
LEAP2	chr5:132209357-132210581	18.4156	105.747	38.61	120.889	4.11339	6.83309
Gene name	gene position	PRO	HEP	MES	Normal	Fold change	p-value
KRT7	chr12:52626953-52642709	10.2864	4.29439	102.903	22.9887	0.0981999	3.16524
CXCL6	chr4:74702272-74704476	1.27202	0.834861	24.6797	2.06448	0.10283	2.11316
SPINT1	chr15:41136642-41149852	8.55176	1.72147	24.3215	3.16411	0.120836	3.53527
COMP	chr19:18893583-18902114	3.71093	1.0339	16.9376	0.0314115	0.121818	2.30668
TSPAN18	chr11:44927957-44952876	40.5638	3.77159	11.5451	0.964114	0.125365	5.50143
TACSTD2	chr1:59041096-59043166	3.04649	0.979581	16.5062	4.18511	0.126471	3.27774
DEFB1	chr8:6728096-6735529	12.6295	6.6777	121.347	43.8631	0.128693	2.15082
TRH	chr3:129693113-129696776	167.236	16.2949	29.1851	0.654785	0.138816	3.18758
FBLN2	chr3:13590624-13679921	68.7515	9.63112	60.8649	5.10462	0.14614	5.32995
THBS4	chr5:79330990-79379105	12.6462	1.5006	4.21321	0.150672	0.156297	2.44008
CREB3L1	chr11:46299227-46342970	7.00796	1.5048	14.2526	0.755447	0.156357	2.36086
FMOD	chr1:203309752-203320289	52.2115	9.77911	73.206	5.75002	0.16355	4.83719
CXCL1	chr4:74735108-74736953	0.920751	0.626246	15.2092	5.82997	0.164461	2.27575
FBLN1	chr22:45898718-45997014	129.192	21.271	108.012	15.3908	0.175007	10.68
CR597335	chr11:44951561-44953972	56.6893	7.52473	17.5069	2.42746	0.176886	5.13142
SMPDL3B	chr1:28261503-28285662	8.32317	1.13772	2.90292	0.212556	0.178722	3.80885
OASIS	chr11:46337211-46342970	5.95625	1.52162	12.8747	0.792783	0.179976	2.37937
KRT19	chr17:39679869-39684641	120.269	19.4764	85.2247	18.8273	0.180984	6.55988
TYRO3	chr15:41851231-41871526	13.3174	2.23541	10.2612	0.833619	0.183023	5.77691
FGFR1	chr8:38280848-38326352	6.60069	1.49288	10.5012	1.35117	0.186395	3.65747
PTGIS	chr20:48120412-48184707	3.9765	1.68029	17.7833	2.12124	0.187485	2.61805
TMEM54	chr1:33360195-33366953	4.40795	1.85002	19.3476	3.67123	0.188723	4.03261
SSC5D	chr19:55999869-56030465	2.33694	0.931737	10.5351	1.03771	0.188772	2.84848
WNK2	chr9:95947211-96082853	6.58694	0.906566	2.97625	0.426676	0.189284	3.54642
MMP23B	chr1:1567559-1570029	7.50938	3.03178	31.0494	2.47899	0.189369	4.4889

## Sheet: 3c
Supplementary Data 3c. Differentially expressed genes in mesenchymal subtype
Gene name	gene position	PRO	HEP	MES	Normal	Fold change	p-value
DPT	chr1:168664706-168698428	1.39292	3.72449	89.7786	14.9903	36.2394	6.75334
MMP7	chr11:102391239-102401478	1.35062	1.57726	43.3035	1.92881	29.7408	6.71093
ELC	chr9:34689568-34691274	3.63006	4.34173	102.468	24.3253	25.8687	5.4666
CCL19	chr9:34689568-34691274	3.83793	4.52479	106.676	25.534	25.6593	5.5816
SNC73	chr14:106053225-106330846	3.95566	4.00919	94.1657	6.31674	23.6564	1.48573
CXCL6	chr4:74702272-74704476	1.27202	0.834861	24.6797	2.06448	23.0934	10.9598
IGH@	chr14:106053225-106330470	5.01584	4.66444	107.573	6.91196	22.169	1.50088
DES	chr2:220283098-220291459	2.89234	1.98896	51.3362	2.96583	20.7657	1.74035
FLJ00385	chr14:106230840-106239113	4.66948	4.4054	90.7184	3.57996	19.9528	1.57442
SFRP2	chr4:154701741-154710228	1.59525	0.209501	17.815	0.204116	17.815	1.12819
SCARNA5	chr2:234184371-234184649	0.652486	2.20756	23.8998	0.559326	17.3719	1.12786
PTGDS	chr9:139871000-139876193	4.11478	4.64767	74.4446	17.6223	17.0641	8.62911				syu
IGH	chr15:22472918-22473353	1.64371	0.759136	20.1299	1.04193	16.3355	1.67764
LEFTY2	chr1:226124302-226128920	0.275504	0.0686975	15.7328	0.0778152	15.7328	1.22077
SNORA53	chr12:98993412-98993662	0.485983	1.83893	17.3892	0.516022	15.5921	1.16378
CXCL1	chr4:74735108-74736953	0.920751	0.626246	15.2092	5.82997	15.2092	12.0311
STMN2	chr8:80523379-80577224	0.195878	0.195669	14.4962	5.0084	14.4962	3.20348
SCTR	chr2:120197420-120282028	1.66453	1.14152	20.5332	0.599004	14.4471	5.52718
GAS1	chr9:89559278-89562104	1.35206	1.33634	19.0152	1.36421	14.1403	3.20701
X17676	chr14:106209113-106214314	48.3252	32.8565	581.398	25.5418	14.1355	1.59937
Ig[kappa]	chr2:89156708-89165653	89.8701	135.394	1533.55	111.879	13.8103	1.54757
AK128525	chr2:89156675-89160274	30.2893	46.2338	517.849	37.8595	13.7341	1.54895
KRT7	chr12:52626953-52642709	10.2864	4.29439	102.903	22.9887	13.7214	15.4166
CR591448	chr8:80576325-80578391	0.262655	0.308781	13.6302	3.07207	13.6302	4.65378
CYP1B1	chr2:38294745-38303323	0.475599	0.69214	13.624	0.888314	13.624	1.62359
Gene name	gene position	PRO	HEP	MES	Normal	Fold change	p-value
ODAM	chr4:71062243-71070292	6.58486	15.9728	1.59888	0.0406852	0.145998	2.72274
BC032913	chr2:115901625-115918920	10.0695	4.19295	1.62977	0.220025	0.222153	2.97733
SULT1E1	chr4:70706930-70725870	23.4974	51.4043	9.12629	4.68466	0.250191	2.91326
AQP6	chr12:50366263-50370922	4.70486	3.03997	1.01532	0.129576	0.258319	2.58676
COL2A1	chr12:48366748-48398285	154.308	45.9538	28.6325	0.303861	0.27555	3.65087
PCSK9	chr1:55505219-55530523	63.4354	25.0579	13.0169	7.7751	0.285549	4.54134
BC040629	chr2:241894037-241906868	14.1593	13.8408	4.14549	1.57941	0.295871	2.52892
SLC6A11	chr3:10857916-10980144	9.35116	2.90958	1.88931	0.576506	0.297291	3.51194
OATP-E	chr20:61287710-61317126	6.42871	1.5532	1.259	0.916186	0.302569	2.32388
BEX1	chrX:102317580-102319168	82.845	121.55	30.5633	5.20462	0.303065	5.01637
AX747630	chr17:7960203-7962083	4.24356	7.08807	1.69271	0.0465259	0.304083	2.07114
GPR44	chr11:60618397-60623444	20.6944	7.78444	4.48169	0.622687	0.305089	2.93526
GP3ST	chr2:242750286-242758734	73.9867	37.05	17.6378	12.4714	0.310488	2.75386
NEU4	chr2:242752072-242758734	82.7912	41.0294	19.7252	13.7135	0.311285	2.7203
NOTUM	chr17:79910383-79919057	1066.88	543.014	257.875	11.4783	0.313251	4.69569
S100A1	chr1:153600872-153604513	35.7625	18.346	8.71727	2.52003	0.315137	2.11778
RASL10B	chr17:34058678-34070539	31.2848	20.8387	8.35726	1.26473	0.31625	3.84237
SRCRB4D	chr7:76018646-76039012	19.7518	16.7344	5.81907	1.01636	0.317144	4.03707
ISM2	chr14:77940739-77965210	14.2384	4.38071	3.09317	0.036303	0.320422	3.45246
SLCO4A1	chr20:61273796-61303647	7.54847	2.10668	1.60799	1.37757	0.320482	2.41303
PNMA3	chrX:152224765-152228827	16.1024	7.08102	3.84199	0.55597	0.322682	3.72249
GNG4	chr1:235710986-235814054	22.7146	15.5144	6.29531	0.295769	0.325076	6.71086
GREB1	chr2:11682850-11732272	5.84084	2.15063	1.34299	0.0905622	0.325615	4.40836
WNK4	chr17:40932695-40949079	13.4124	7.46321	3.48535	0.340196	0.327407	4.71949
SRCRB-S4D	chr7:76018646-76022807	24.8344	23.3239	7.9403	1.75401	0.329039	4.74379
