# Supplementary material for: Genetic and epigenetic basis of hepatoblastoma diversity
Source: Nat Commun. 2021 Sep 20;12:5423. doi: 10.1038/s41467-021-25430-9 (PMC8450290; doi:10.1038/s41467-021-25430-9)
Supplement: Supplementary file 8 — Source Data [file 41467_2021_25430_MOESM8_ESM.xlsx]

## Sheet: Figure 5a
Figure 5a	expression subtype	Expression level of ASCL2 (FPKM)
	PRO	972.202
	PRO	126.466
	PRO	65.1241
	PRO	48.4225
	PRO	42.6319
	PRO	39.6967
	PRO	31.8575
	PRO	28.1938
	PRO	24.4549
	PRO	23.8483
	PRO	23.8173
	PRO	21.4264
	PRO	19.7256
	PRO	17.4067
	PRO	12.5926
	PRO	11.1968
	PRO	7.58708
	PRO	7.5141
	PRO	5.50313
	PRO	5.3448
	PRO	4.21775
	PRO	0
	PRO	0
	PRO	0
	PRO	0
	PRO	0
	PRO	0
	PRO	0
	PRO	0
	PRO	0
	PRO	0
	PRO	0
	PRO	0
	PRO	0
	PRO	0
	PRO	0
	PRO	0
	PRO	0
	PRO	0
	PRO	0
	PRO	0
	PRO	0
	PRO	0
	PRO	0
	PRO	0
	HEP	80.6839
	HEP	42.1648
	HEP	40.7936
	HEP	36.9649
	HEP	28.5965
	HEP	23.9223
	HEP	23.4612
	HEP	21.8689
	HEP	19.5256
	HEP	19.1708
	HEP	15.3911
	HEP	14.3428
	HEP	8.71786
	HEP	8.62755
	HEP	8.57175
	HEP	7.24827
	HEP	6.93418
	HEP	3.79502
	HEP	0.362278
	HEP	0.214292
	HEP	0
	HEP	0
	HEP	0
	HEP	0
	HEP	0
	HEP	0
	HEP	0
	HEP	0
	HEP	0
	HEP	0
	HEP	0
	HEP	0
	HEP	0
	HEP	0
	HEP	0
	HEP	0
	HEP	0
	HEP	0
	HEP	0
	HEP	0
	MES	21.9609
	MES	15.3335
	MES	14.6822
	MES	12.0681
	MES	9.56506
	MES	8.7406
	MES	8.02953
	MES	7.71392
	MES	5.26923
	MES	4.49317
	MES	4.08485
	MES	3.18037
	MES	1.10638
	MES	0.538779
	MES	0
	MES	0
	MES	0
	MES	0
	MES	0
	MES	0
	MES	0
	MES	0
	MES	0
	Normal	5.49437
	Normal	2.19144
	Normal	2.17513
	Normal	1.9872
	Normal	1.67203
	Normal	1.41219
	Normal	1.32827
	Normal	1.07218
	Normal	1.06008
	Normal	0.992244
	Normal	0.923525
	Normal	0.910984
	Normal	0.85718
	Normal	0.521829
	Normal	0.474817
	Normal	0.473104
	Normal	0.457472
	Normal	0.426335
	Normal	0.421909
	Normal	0.413912
	Normal	0.369167
	Normal	0.273605
	Normal	0.246976
	Normal	0.139529
	Normal	0
	Normal	0
	Normal	0
	Normal	0
	Normal	0

## Sheet: Figure 5b
Figure 5b	cancer type	Expression level of ASCL2 (FPKM)
	TCGA-LIHC	45.0377
	TCGA-LIHC	32.8394
	TCGA-LIHC	19.5218
	TCGA-LIHC	12.6468
	TCGA-LIHC	12.128
	TCGA-LIHC	9.61407
	TCGA-LIHC	9.60342
	TCGA-LIHC	8.4825
	TCGA-LIHC	6.73314
	TCGA-LIHC	5.14851
	TCGA-LIHC	4.65998
	TCGA-LIHC	4.46528
	TCGA-LIHC	4.44348
	TCGA-LIHC	4.44055
	TCGA-LIHC	4.34275
	TCGA-LIHC	3.91169
	TCGA-LIHC	3.88047
	TCGA-LIHC	3.45628
	TCGA-LIHC	3.3963
	TCGA-LIHC	3.22722
	TCGA-LIHC	2.9876
	TCGA-LIHC	2.68449
	TCGA-LIHC	2.65202
	TCGA-LIHC	2.62879
	TCGA-LIHC	2.49146
	TCGA-LIHC	2.4249
	TCGA-LIHC	2.31605
	TCGA-LIHC	2.21462
	TCGA-LIHC	2.10752
	TCGA-LIHC	1.91639
	TCGA-LIHC	1.87323
	TCGA-LIHC	1.86907
	TCGA-LIHC	1.82417
	TCGA-LIHC	1.71055
	TCGA-LIHC	1.6682
	TCGA-LIHC	1.64784
	TCGA-LIHC	1.6358
	TCGA-LIHC	1.61598
	TCGA-LIHC	1.60955
	TCGA-LIHC	1.4852
	TCGA-LIHC	1.47251
	TCGA-LIHC	1.4595
	TCGA-LIHC	1.45421
	TCGA-LIHC	1.44339
	TCGA-LIHC	1.42972
	TCGA-LIHC	1.38446
	TCGA-LIHC	1.37561
	TCGA-LIHC	1.35466
	TCGA-LIHC	1.34103
	TCGA-LIHC	1.33748
	TCGA-LIHC	1.33034
	TCGA-LIHC	1.29525
	TCGA-LIHC	1.29118
	TCGA-LIHC	1.26269
	TCGA-LIHC	1.21731
	TCGA-LIHC	1.20454
	TCGA-LIHC	1.20117
	TCGA-LIHC	1.19872
	TCGA-LIHC	1.18816
	TCGA-LIHC	1.17436
	TCGA-LIHC	1.16268
	TCGA-LIHC	1.16119
	TCGA-LIHC	1.11517
	TCGA-LIHC	1.0972
	TCGA-LIHC	1.09432
	TCGA-LIHC	1.08017
	TCGA-LIHC	1.07154
	TCGA-LIHC	1.06936
	TCGA-LIHC	1.02348
	TCGA-LIHC	1.02101
	TCGA-LIHC	0.9899
	TCGA-LIHC	0.97069
	TCGA-LIHC	0.968397
	TCGA-LIHC	0.968262
	TCGA-LIHC	0.967505
	TCGA-LIHC	0.953823
	TCGA-LIHC	0.94881
	TCGA-LIHC	0.919306
	TCGA-LIHC	0.898697
	TCGA-LIHC	0.890237
	TCGA-LIHC	0.881904
	TCGA-LIHC	0.880528
	TCGA-LIHC	0.876872
	TCGA-LIHC	0.876825
	TCGA-LIHC	0.851103
	TCGA-LIHC	0.847122
	TCGA-LIHC	0.845421
	TCGA-LIHC	0.839034
	TCGA-LIHC	0.83222
	TCGA-LIHC	0.825576
	TCGA-LIHC	0.821261
	TCGA-LIHC	0.820532
	TCGA-LIHC	0.819129
	TCGA-LIHC	0.815465
	TCGA-LIHC	0.806193
	TCGA-LIHC	0.802725
	TCGA-LIHC	0.790861
	TCGA-LIHC	0.786117
	TCGA-LIHC	0.784965
	TCGA-LIHC	0.778126
	TCGA-LIHC	0.764996
	TCGA-LIHC	0.756549
	TCGA-LIHC	0.739165
	TCGA-LIHC	0.730674
	TCGA-LIHC	0.726429
	TCGA-LIHC	0.725623
	TCGA-LIHC	0.722183
	TCGA-LIHC	0.716228
	TCGA-LIHC	0.710589
	TCGA-LIHC	0.707368
	TCGA-LIHC	0.666087
	TCGA-LIHC	0.66549
	TCGA-LIHC	0.662668
	TCGA-LIHC	0.661588
	TCGA-LIHC	0.661301
	TCGA-LIHC	0.658024
	TCGA-LIHC	0.653042
	TCGA-LIHC	0.648399
	TCGA-LIHC	0.646045
	TCGA-LIHC	0.640338
	TCGA-LIHC	0.638905
	TCGA-LIHC	0.638148
	TCGA-LIHC	0.638049
	TCGA-LIHC	0.633074
	TCGA-LIHC	0.62939
	TCGA-LIHC	0.628538
	TCGA-LIHC	0.612702
	TCGA-LIHC	0.600517
	TCGA-LIHC	0.599534
	TCGA-LIHC	0.594105
	TCGA-LIHC	0.58591
	TCGA-LIHC	0.584561
	TCGA-LIHC	0.57785
	TCGA-LIHC	0.571736
	TCGA-LIHC	0.566764
	TCGA-LIHC	0.554536
	TCGA-LIHC	0.552521
	TCGA-LIHC	0.546138
	TCGA-LIHC	0.540187
	TCGA-LIHC	0.535765
	TCGA-LIHC	0.533282
	TCGA-LIHC	0.521023
	TCGA-LIHC	0.519096
	TCGA-LIHC	0.507803
	TCGA-LIHC	0.505259
	TCGA-LIHC	0.499892
	TCGA-LIHC	0.498306
	TCGA-LIHC	0.489829
	TCGA-LIHC	0.483554
	TCGA-LIHC	0.480519
	TCGA-LIHC	0.478427
	TCGA-LIHC	0.477022
	TCGA-LIHC	0.476942
	TCGA-LIHC	0.47152
	TCGA-LIHC	0.463826
	TCGA-LIHC	0.463561
	TCGA-LIHC	0.462068
	TCGA-LIHC	0.461629
	TCGA-LIHC	0.438244
	TCGA-LIHC	0.431016
	TCGA-LIHC	0.430765
	TCGA-LIHC	0.422294
	TCGA-LIHC	0.420627
	TCGA-LIHC	0.420416
	TCGA-LIHC	0.41605
	TCGA-LIHC	0.39724
	TCGA-LIHC	0.397108
	TCGA-LIHC	0.38588
	TCGA-LIHC	0.382216
	TCGA-LIHC	0.377472
	TCGA-LIHC	0.372072
	TCGA-LIHC	0.370149
	TCGA-LIHC	0.367727
	TCGA-LIHC	0.364301
	TCGA-LIHC	0.362234
	TCGA-LIHC	0.362082
	TCGA-LIHC	0.361745
	TCGA-LIHC	0.359715
	TCGA-LIHC	0.358859
	TCGA-LIHC	0.355236
	TCGA-LIHC	0.354463
	TCGA-LIHC	0.347356
	TCGA-LIHC	0.345071
	TCGA-LIHC	0.340459
	TCGA-LIHC	0.338414
	TCGA-LIHC	0.334157
	TCGA-LIHC	0.333392
	TCGA-LIHC	0.331275
	TCGA-LIHC	0.328277
	TCGA-LIHC	0.317034
	TCGA-LIHC	0.313174
	TCGA-LIHC	0.306741
	TCGA-LIHC	0.30605
	TCGA-LIHC	0.304107
	TCGA-LIHC	0.298942
	TCGA-LIHC	0.298347
	TCGA-LIHC	0.296165
	TCGA-LIHC	0.294834
	TCGA-LIHC	0.294768
	TCGA-LIHC	0.291618
	TCGA-LIHC	0.287097
	TCGA-LIHC	0.285377
	TCGA-LIHC	0.283516
	TCGA-LIHC	0.281886
	TCGA-LIHC	0.281762
	TCGA-LIHC	0.279863
	TCGA-LIHC	0.279843
	TCGA-LIHC	0.27819
	TCGA-LIHC	0.27448
	TCGA-LIHC	0.272256
	TCGA-LIHC	0.270562
	TCGA-LIHC	0.26094
	TCGA-LIHC	0.260493
	TCGA-LIHC	0.258948
	TCGA-LIHC	0.258101
	TCGA-LIHC	0.257563
	TCGA-LIHC	0.257087
	TCGA-LIHC	0.256124
	TCGA-LIHC	0.253168
	TCGA-LIHC	0.24988
	TCGA-LIHC	0.249669
	TCGA-LIHC	0.247687
	TCGA-LIHC	0.243502
	TCGA-LIHC	0.243042
	TCGA-LIHC	0.24279
	TCGA-LIHC	0.241926
	TCGA-LIHC	0.235877
	TCGA-LIHC	0.234221
	TCGA-LIHC	0.233248
	TCGA-LIHC	0.231369
	TCGA-LIHC	0.228473
	TCGA-LIHC	0.220157
	TCGA-LIHC	0.216061
	TCGA-LIHC	0.209435
	TCGA-LIHC	0.208493
	TCGA-LIHC	0.20546
	TCGA-LIHC	0.204757
	TCGA-LIHC	0.203725
	TCGA-LIHC	0.201938
	TCGA-LIHC	0.198993
	TCGA-LIHC	0.197335
	TCGA-LIHC	0.195506
	TCGA-LIHC	0.19459
	TCGA-LIHC	0.193987
	TCGA-LIHC	0.191155
	TCGA-LIHC	0.18339
	TCGA-LIHC	0.18313
	TCGA-LIHC	0.181398
	TCGA-LIHC	0.18101
	TCGA-LIHC	0.1774
	TCGA-LIHC	0.170536
	TCGA-LIHC	0.168935
	TCGA-LIHC	0.167084
	TCGA-LIHC	0.164692
	TCGA-LIHC	0.163569
	TCGA-LIHC	0.16064
	TCGA-LIHC	0.160273
	TCGA-LIHC	0.158885
	TCGA-LIHC	0.154663
	TCGA-LIHC	0.153815
	TCGA-LIHC	0.152032
	TCGA-LIHC	0.148588
	TCGA-LIHC	0.146958
	TCGA-LIHC	0.143387
	TCGA-LIHC	0.140207
	TCGA-LIHC	0.130715
	TCGA-LIHC	0.124008
	TCGA-LIHC	0.11655
	TCGA-LIHC	0.115614
	TCGA-LIHC	0.110091
	TCGA-LIHC	0.106749
	TCGA-LIHC	0.102607
	TCGA-LIHC	0.102255
	TCGA-LIHC	0.102187
	TCGA-LIHC	0.10205
	TCGA-LIHC	0.100246
	TCGA-LIHC	0.0993662
	TCGA-LIHC	0.099235
	TCGA-LIHC	0.0986724
	TCGA-LIHC	0.0969176
	TCGA-LIHC	0.0962398
	TCGA-LIHC	0.0884053
	TCGA-LIHC	0.0835461
	TCGA-LIHC	0.0834512
	TCGA-LIHC	0.0825116
	TCGA-LIHC	0.0761645
	TCGA-LIHC	0.075921
	TCGA-LIHC	0.0590096
	TCGA-LIHC	0.0560871
	TCGA-LIHC	0.0556478
	TCGA-LIHC	0.0545692
	TCGA-LIHC	0.0508633
	TCGA-LIHC	0.0408442
	TCGA-LIHC	0.0362335
	TCGA-LIHC	0.0342278
	TCGA-LIHC	0.0312507
	TCGA-LIHC	0.0291415
	TCGA-LIHC	0.0270359
	TCGA-LIHC	0.0241521
	TCGA-LIHC	0.0232974
	TCGA-LIHC	0.0229401
	TCGA-LIHC	0.0213667
	TCGA-LIHC	0.0213146
	TCGA-LIHC	0
	TCGA-LIHC	0
	TCGA-LIHC	0
	TCGA-LIHC	0
	TCGA-LIHC	0
	TCGA-LIHC	0
	TCGA-LIHC	0
	TCGA-CHOL	129.132
	TCGA-CHOL	3.78026
	TCGA-CHOL	3.59374
	TCGA-CHOL	3.23003
	TCGA-CHOL	2.8309
	TCGA-CHOL	2.66568
	TCGA-CHOL	2.32331
	TCGA-CHOL	1.90039
	TCGA-CHOL	1.5863
	TCGA-CHOL	1.45344
	TCGA-CHOL	1.42427
	TCGA-CHOL	1.2167
	TCGA-CHOL	1.12204
	TCGA-CHOL	1.03898
	TCGA-CHOL	0.876248
	TCGA-CHOL	0.833875
	TCGA-CHOL	0.754457
	TCGA-CHOL	0.73999
	TCGA-CHOL	0.729801
	TCGA-CHOL	0.716331
	TCGA-CHOL	0.701098
	TCGA-CHOL	0.654625
	TCGA-CHOL	0.634306
	TCGA-CHOL	0.555309
	TCGA-CHOL	0.432815
	TCGA-CHOL	0.427009
	TCGA-CHOL	0.424373
	TCGA-CHOL	0.382747
	TCGA-CHOL	0.377059
	TCGA-CHOL	0.376073
	TCGA-CHOL	0.351954
	TCGA-CHOL	0.343111
	TCGA-CHOL	0.2565
	TCGA-CHOL	0.255236
	TCGA-CHOL	0.252471
	TCGA-CHOL	0.213608
	TCGA-KIRC	15.3819
	TCGA-KIRC	10.0247
	TCGA-KIRC	8.21661
	TCGA-KIRC	8.15209
	TCGA-KIRC	8.10167
	TCGA-KIRC	7.91096
	TCGA-KIRC	7.88235
	TCGA-KIRC	7.25742
	TCGA-KIRC	7.09035
	TCGA-KIRC	6.27141
	TCGA-KIRC	5.99796
	TCGA-KIRC	5.54759
	TCGA-KIRC	5.50396
	TCGA-KIRC	5.49793
	TCGA-KIRC	5.46012
	TCGA-KIRC	5.39048
	TCGA-KIRC	5.36515
	TCGA-KIRC	5.01915
	TCGA-KIRC	4.97459
	TCGA-KIRC	4.45957
	TCGA-KIRC	4.43852
	TCGA-KIRC	4.42056
	TCGA-KIRC	4.31148
	TCGA-KIRC	4.28839
	TCGA-KIRC	4.24074
	TCGA-KIRC	4.20297
	TCGA-KIRC	4.2021
	TCGA-KIRC	4.09463
	TCGA-KIRC	4.09202
	TCGA-KIRC	4.031
	TCGA-KIRC	3.97111
	TCGA-KIRC	3.85043
	TCGA-KIRC	3.78763
	TCGA-KIRC	3.76065
	TCGA-KIRC	3.65998
	TCGA-KIRC	3.61489
	TCGA-KIRC	3.59791
	TCGA-KIRC	3.59398
	TCGA-KIRC	3.57941
	TCGA-KIRC	3.52549
	TCGA-KIRC	3.44042
	TCGA-KIRC	3.39646
	TCGA-KIRC	3.38037
	TCGA-KIRC	3.34752
	TCGA-KIRC	3.3457
	TCGA-KIRC	3.34411
	TCGA-KIRC	3.30494
	TCGA-KIRC	3.27314
	TCGA-KIRC	3.26702
	TCGA-KIRC	3.24947
	TCGA-KIRC	3.23695
	TCGA-KIRC	3.2256
	TCGA-KIRC	3.22451
	TCGA-KIRC	3.18331
	TCGA-KIRC	3.17566
	TCGA-KIRC	3.15866
	TCGA-KIRC	3.15001
	TCGA-KIRC	3.11161
	TCGA-KIRC	3.07278
	TCGA-KIRC	3.04917
	TCGA-KIRC	3.03987
	TCGA-KIRC	2.96645
	TCGA-KIRC	2.90923
	TCGA-KIRC	2.89193
	TCGA-KIRC	2.87488
	TCGA-KIRC	2.87404
	TCGA-KIRC	2.85618
	TCGA-KIRC	2.79703
	TCGA-KIRC	2.77151
	TCGA-KIRC	2.72233
	TCGA-KIRC	2.70332
	TCGA-KIRC	2.69971
	TCGA-KIRC	2.67681
	TCGA-KIRC	2.66464
	TCGA-KIRC	2.66235
	TCGA-KIRC	2.62623
	TCGA-KIRC	2.62594
	TCGA-KIRC	2.57658
	TCGA-KIRC	2.54255
	TCGA-KIRC	2.50666
	TCGA-KIRC	2.50074
	TCGA-KIRC	2.4985
	TCGA-KIRC	2.47993
	TCGA-KIRC	2.45037
	TCGA-KIRC	2.44898
	TCGA-KIRC	2.43501
	TCGA-KIRC	2.40781
	TCGA-KIRC	2.40743
	TCGA-KIRC	2.39372
	TCGA-KIRC	2.38585
	TCGA-KIRC	2.36603
	TCGA-KIRC	2.36232
	TCGA-KIRC	2.35162
	TCGA-KIRC	2.35149
	TCGA-KIRC	2.34499
	TCGA-KIRC	2.33591
	TCGA-KIRC	2.329
	TCGA-KIRC	2.31066
	TCGA-KIRC	2.27416
	TCGA-KIRC	2.19279
	TCGA-KIRC	2.1645
	TCGA-KIRC	2.15961
	TCGA-KIRC	2.15187
	TCGA-KIRC	2.13192
	TCGA-KIRC	2.12671
	TCGA-KIRC	2.10436
	TCGA-KIRC	2.09679
	TCGA-KIRC	2.09052
	TCGA-KIRC	2.07995
	TCGA-KIRC	2.06915
	TCGA-KIRC	2.06085
	TCGA-KIRC	2.05277
	TCGA-KIRC	2.01475
	TCGA-KIRC	2.01081
	TCGA-KIRC	2.00188
	TCGA-KIRC	1.99318
	TCGA-KIRC	1.97191
	TCGA-KIRC	1.95834
	TCGA-KIRC	1.94132
	TCGA-KIRC	1.93528
	TCGA-KIRC	1.92535
	TCGA-KIRC	1.90038
	TCGA-KIRC	1.87169
	TCGA-KIRC	1.86041
	TCGA-KIRC	1.83108
	TCGA-KIRC	1.83089
	TCGA-KIRC	1.81697
	TCGA-KIRC	1.80806
	TCGA-KIRC	1.79686
	TCGA-KIRC	1.79519
	TCGA-KIRC	1.78317
	TCGA-KIRC	1.78226
	TCGA-KIRC	1.77786
	TCGA-KIRC	1.75656
	TCGA-KIRC	1.73139
	TCGA-KIRC	1.72368
	TCGA-KIRC	1.71259
	TCGA-KIRC	1.71049
	TCGA-KIRC	1.71035
	TCGA-KIRC	1.69713
	TCGA-KIRC	1.69217
	TCGA-KIRC	1.68899
	TCGA-KIRC	1.68348
	TCGA-KIRC	1.67918
	TCGA-KIRC	1.67445
	TCGA-KIRC	1.66646
	TCGA-KIRC	1.66296
	TCGA-KIRC	1.65307
	TCGA-KIRC	1.65216
	TCGA-KIRC	1.64289
	TCGA-KIRC	1.63992
	TCGA-KIRC	1.63281
	TCGA-KIRC	1.6243
	TCGA-KIRC	1.60951
	TCGA-KIRC	1.60932
	TCGA-KIRC	1.60656
	TCGA-KIRC	1.60243
	TCGA-KIRC	1.59708
	TCGA-KIRC	1.59312
	TCGA-KIRC	1.58786
	TCGA-KIRC	1.58456
	TCGA-KIRC	1.58124
	TCGA-KIRC	1.56951
	TCGA-KIRC	1.56573
	TCGA-KIRC	1.56366
	TCGA-KIRC	1.55219
	TCGA-KIRC	1.54151
	TCGA-KIRC	1.54081
	TCGA-KIRC	1.53047
	TCGA-KIRC	1.5273
	TCGA-KIRC	1.51896
	TCGA-KIRC	1.51704
	TCGA-KIRC	1.50868
	TCGA-KIRC	1.49292
	TCGA-KIRC	1.48363
	TCGA-KIRC	1.47783
	TCGA-KIRC	1.47568
	TCGA-KIRC	1.47459
	TCGA-KIRC	1.47371
	TCGA-KIRC	1.4645
	TCGA-KIRC	1.44528
	TCGA-KIRC	1.44318
	TCGA-KIRC	1.43005
	TCGA-KIRC	1.42806
	TCGA-KIRC	1.42071
	TCGA-KIRC	1.41977
	TCGA-KIRC	1.41083
	TCGA-KIRC	1.41
	TCGA-KIRC	1.40901
	TCGA-KIRC	1.40573
	TCGA-KIRC	1.39357
	TCGA-KIRC	1.37455
	TCGA-KIRC	1.37304
	TCGA-KIRC	1.36978
	TCGA-KIRC	1.34785
	TCGA-KIRC	1.33232
	TCGA-KIRC	1.33158
	TCGA-KIRC	1.31578
	TCGA-KIRC	1.31568
	TCGA-KIRC	1.31125
	TCGA-KIRC	1.29092
	TCGA-KIRC	1.28671
	TCGA-KIRC	1.27871
	TCGA-KIRC	1.27708
	TCGA-KIRC	1.27585
	TCGA-KIRC	1.26591
	TCGA-KIRC	1.26164
	TCGA-KIRC	1.25173
	TCGA-KIRC	1.23394
	TCGA-KIRC	1.22935
	TCGA-KIRC	1.2263
	TCGA-KIRC	1.22593
	TCGA-KIRC	1.21555
	TCGA-KIRC	1.21506
	TCGA-KIRC	1.2148
	TCGA-KIRC	1.18735
	TCGA-KIRC	1.18148
	TCGA-KIRC	1.17755
	TCGA-KIRC	1.17309
	TCGA-KIRC	1.17308
	TCGA-KIRC	1.17018
	TCGA-KIRC	1.16733
	TCGA-KIRC	1.14059
	TCGA-KIRC	1.13706
	TCGA-KIRC	1.13702
	TCGA-KIRC	1.13446
	TCGA-KIRC	1.13133
	TCGA-KIRC	1.13017
	TCGA-KIRC	1.12905
	TCGA-KIRC	1.12073
	TCGA-KIRC	1.11461
	TCGA-KIRC	1.11406
	TCGA-KIRC	1.08849
	TCGA-KIRC	1.07427
	TCGA-KIRC	1.07258
	TCGA-KIRC	1.07073
	TCGA-KIRC	1.06219
	TCGA-KIRC	1.06159
	TCGA-KIRC	1.05853
	TCGA-KIRC	1.05835
	TCGA-KIRC	1.05805
	TCGA-KIRC	1.05512
	TCGA-KIRC	1.05323
	TCGA-KIRC	1.05055
	TCGA-KIRC	1.04882
	TCGA-KIRC	1.04821
	TCGA-KIRC	1.04218
	TCGA-KIRC	1.0375
	TCGA-KIRC	1.03491
	TCGA-KIRC	1.03465
	TCGA-KIRC	1.02417
	TCGA-KIRC	1.0232
	TCGA-KIRC	1.02277
	TCGA-KIRC	1.02258
	TCGA-KIRC	1.02002
	TCGA-KIRC	1.01639
	TCGA-KIRC	1.01217
	TCGA-KIRC	1.00811
	TCGA-KIRC	1.00733
	TCGA-KIRC	0.994718
	TCGA-KIRC	0.990004
	TCGA-KIRC	0.989402
	TCGA-KIRC	0.988623
	TCGA-KIRC	0.982599
	TCGA-KIRC	0.96608
	TCGA-KIRC	0.956555
	TCGA-KIRC	0.946913
	TCGA-KIRC	0.941815
	TCGA-KIRC	0.939611
	TCGA-KIRC	0.939074
	TCGA-KIRC	0.939063
	TCGA-KIRC	0.9307
	TCGA-KIRC	0.930618
	TCGA-KIRC	0.925751
	TCGA-KIRC	0.925104
	TCGA-KIRC	0.920155
	TCGA-KIRC	0.916016
	TCGA-KIRC	0.907914
	TCGA-KIRC	0.895839
	TCGA-KIRC	0.895258
	TCGA-KIRC	0.893542
	TCGA-KIRC	0.891262
	TCGA-KIRC	0.879347
	TCGA-KIRC	0.873291
	TCGA-KIRC	0.8697
	TCGA-KIRC	0.867069
	TCGA-KIRC	0.858737
	TCGA-KIRC	0.855244
	TCGA-KIRC	0.854434
	TCGA-KIRC	0.851985
	TCGA-KIRC	0.850062
	TCGA-KIRC	0.844627
	TCGA-KIRC	0.842635
	TCGA-KIRC	0.841004
	TCGA-KIRC	0.838592
	TCGA-KIRC	0.834685
	TCGA-KIRC	0.833149
	TCGA-KIRC	0.831413
	TCGA-KIRC	0.828575
	TCGA-KIRC	0.826451
	TCGA-KIRC	0.823648
	TCGA-KIRC	0.822343
	TCGA-KIRC	0.81236
	TCGA-KIRC	0.810899
	TCGA-KIRC	0.806093
	TCGA-KIRC	0.799166
	TCGA-KIRC	0.797446
	TCGA-KIRC	0.797072
	TCGA-KIRC	0.793641
	TCGA-KIRC	0.791495
	TCGA-KIRC	0.790963
	TCGA-KIRC	0.781455
	TCGA-KIRC	0.779405
	TCGA-KIRC	0.77662
	TCGA-KIRC	0.775472
	TCGA-KIRC	0.772604
	TCGA-KIRC	0.766767
	TCGA-KIRC	0.765448
	TCGA-KIRC	0.762695
	TCGA-KIRC	0.755423
	TCGA-KIRC	0.75147
	TCGA-KIRC	0.743724
	TCGA-KIRC	0.739496
	TCGA-KIRC	0.738708
	TCGA-KIRC	0.738293
	TCGA-KIRC	0.732299
	TCGA-KIRC	0.726471
	TCGA-KIRC	0.724893
	TCGA-KIRC	0.723206
	TCGA-KIRC	0.714595
	TCGA-KIRC	0.709131
	TCGA-KIRC	0.698411
	TCGA-KIRC	0.697705
	TCGA-KIRC	0.69417
	TCGA-KIRC	0.688867
	TCGA-KIRC	0.688274
	TCGA-KIRC	0.684442
	TCGA-KIRC	0.681399
	TCGA-KIRC	0.680615
	TCGA-KIRC	0.680413
	TCGA-KIRC	0.677146
	TCGA-KIRC	0.675821
	TCGA-KIRC	0.671873
	TCGA-KIRC	0.671481
	TCGA-KIRC	0.667678
	TCGA-KIRC	0.655337
	TCGA-KIRC	0.643828
	TCGA-KIRC	0.643669
	TCGA-KIRC	0.641736
	TCGA-KIRC	0.638298
	TCGA-KIRC	0.628223
	TCGA-KIRC	0.624781
	TCGA-KIRC	0.622666
	TCGA-KIRC	0.619449
	TCGA-KIRC	0.618584
	TCGA-KIRC	0.618204
	TCGA-KIRC	0.615656
	TCGA-KIRC	0.613396
	TCGA-KIRC	0.599582
	TCGA-KIRC	0.590927
	TCGA-KIRC	0.587386
	TCGA-KIRC	0.58578
	TCGA-KIRC	0.583771
	TCGA-KIRC	0.576988
	TCGA-KIRC	0.570758
	TCGA-KIRC	0.569313
	TCGA-KIRC	0.561524
	TCGA-KIRC	0.557916
	TCGA-KIRC	0.557294
	TCGA-KIRC	0.55641
	TCGA-KIRC	0.551426
	TCGA-KIRC	0.544853
	TCGA-KIRC	0.542728
	TCGA-KIRC	0.538123
	TCGA-KIRC	0.534843
	TCGA-KIRC	0.532317
	TCGA-KIRC	0.52523
	TCGA-KIRC	0.522406
	TCGA-KIRC	0.509618
	TCGA-KIRC	0.508872
	TCGA-KIRC	0.508765
	TCGA-KIRC	0.507809
	TCGA-KIRC	0.501191
	TCGA-KIRC	0.493119
	TCGA-KIRC	0.48818
	TCGA-KIRC	0.479602
	TCGA-KIRC	0.474062
	TCGA-KIRC	0.472857
	TCGA-KIRC	0.464506
	TCGA-KIRC	0.463477
	TCGA-KIRC	0.455473
	TCGA-KIRC	0.452606
	TCGA-KIRC	0.45075
	TCGA-KIRC	0.4493
	TCGA-KIRC	0.443048
	TCGA-KIRC	0.44067
	TCGA-KIRC	0.440207
	TCGA-KIRC	0.4327
	TCGA-KIRC	0.428323
	TCGA-KIRC	0.419734
	TCGA-KIRC	0.411791
	TCGA-KIRC	0.40391
	TCGA-KIRC	0.402971
	TCGA-KIRC	0.401079
	TCGA-KIRC	0.39624
	TCGA-KIRC	0.394508
	TCGA-KIRC	0.378176
	TCGA-KIRC	0.372486
	TCGA-KIRC	0.366363
	TCGA-KIRC	0.354193
	TCGA-KIRC	0.351128
	TCGA-KIRC	0.333856
	TCGA-KIRC	0.310995
	TCGA-KIRC	0.310985
	TCGA-KIRC	0.30757
	TCGA-KIRC	0.30746
	TCGA-KIRC	0.294629
	TCGA-KIRC	0.291818
	TCGA-KIRC	0.288665
	TCGA-KIRC	0.26746
	TCGA-KIRC	0.265571
	TCGA-KIRC	0.259002
	TCGA-KIRC	0.25558
	TCGA-KIRC	0.250522
	TCGA-KIRC	0.238178
	TCGA-KIRC	0.237398
	TCGA-KIRC	0.203097
	TCGA-KIRC	0.201373
	TCGA-KIRC	0.193384
	TCGA-KIRC	0.19185
	TCGA-KIRC	0.183446
	TCGA-KIRC	0.162963
	TCGA-KIRC	0.0893255
	TCGA-KIRC	0.0582694
	TCGA-KIRC	0.0577323
	TCGA-KIRC	0.0402082
	TCGA-KIRC	0.0183363
	TCGA-KIRC	0
	TCGA-SKCM	33.9693
	TCGA-SKCM	21.6353
	TCGA-SKCM	14.8481
	TCGA-SKCM	13.9564
	TCGA-SKCM	13.9477
	TCGA-SKCM	11.2469
	TCGA-SKCM	11.2209
	TCGA-SKCM	11.0351
	TCGA-SKCM	10.9364
	TCGA-SKCM	10.5445
	TCGA-SKCM	10.3426
	TCGA-SKCM	10.1753
	TCGA-SKCM	9.72321
	TCGA-SKCM	9.09838
	TCGA-SKCM	9.03583
	TCGA-SKCM	8.67831
	TCGA-SKCM	8.53505
	TCGA-SKCM	8.11381
	TCGA-SKCM	7.98978
	TCGA-SKCM	7.79088
	TCGA-SKCM	7.67085
	TCGA-SKCM	7.66632
	TCGA-SKCM	7.65986
	TCGA-SKCM	7.14633
	TCGA-SKCM	7.07358
	TCGA-SKCM	6.99921
	TCGA-SKCM	6.77325
	TCGA-SKCM	6.70656
	TCGA-SKCM	6.69109
	TCGA-SKCM	6.17516
	TCGA-SKCM	6.13792
	TCGA-SKCM	5.8391
	TCGA-SKCM	5.8198
	TCGA-SKCM	5.61901
	TCGA-SKCM	5.59305
	TCGA-SKCM	5.55448
	TCGA-SKCM	5.54199
	TCGA-SKCM	5.45843
	TCGA-SKCM	5.43947
	TCGA-SKCM	5.27105
	TCGA-SKCM	5.20582
	TCGA-SKCM	5.06589
	TCGA-SKCM	5.06165
	TCGA-SKCM	4.99122
	TCGA-SKCM	4.97436
	TCGA-SKCM	4.8491
	TCGA-SKCM	4.75496
	TCGA-SKCM	4.70719
	TCGA-SKCM	4.68758
	TCGA-SKCM	4.68131
	TCGA-SKCM	4.59017
	TCGA-SKCM	4.36477
	TCGA-SKCM	4.31062
	TCGA-SKCM	4.27656
	TCGA-SKCM	4.24989
	TCGA-SKCM	4.22523
	TCGA-SKCM	4.22083
	TCGA-SKCM	4.20021
	TCGA-SKCM	4.13228
	TCGA-SKCM	4.09755
	TCGA-SKCM	4.08458
	TCGA-SKCM	4.07373
	TCGA-SKCM	4.04079
	TCGA-SKCM	3.93496
	TCGA-SKCM	3.78464
	TCGA-SKCM	3.74452
	TCGA-SKCM	3.70301
	TCGA-SKCM	3.65278
	TCGA-SKCM	3.65142
	TCGA-SKCM	3.64295
	TCGA-SKCM	3.61837
	TCGA-SKCM	3.58958
	TCGA-SKCM	3.54136
	TCGA-SKCM	3.52794
	TCGA-SKCM	3.47279
	TCGA-SKCM	3.46568
	TCGA-SKCM	3.45304
	TCGA-SKCM	3.43308
	TCGA-SKCM	3.41217
	TCGA-SKCM	3.39967
	TCGA-SKCM	3.36338
	TCGA-SKCM	3.34748
	TCGA-SKCM	3.2737
	TCGA-SKCM	3.24429
	TCGA-SKCM	3.22637
	TCGA-SKCM	3.21246
	TCGA-SKCM	3.1996
	TCGA-SKCM	3.16277
	TCGA-SKCM	3.15414
	TCGA-SKCM	3.12557
	TCGA-SKCM	3.11194
	TCGA-SKCM	3.00395
	TCGA-SKCM	2.96725
	TCGA-SKCM	2.91697
	TCGA-SKCM	2.88846
	TCGA-SKCM	2.86027
	TCGA-SKCM	2.84968
	TCGA-SKCM	2.79053
	TCGA-SKCM	2.78882
	TCGA-SKCM	2.77231
	TCGA-SKCM	2.72899
	TCGA-SKCM	2.71195
	TCGA-SKCM	2.66748
	TCGA-SKCM	2.5062
	TCGA-SKCM	2.48046
	TCGA-SKCM	2.41318
	TCGA-SKCM	2.39401
	TCGA-SKCM	2.36612
	TCGA-SKCM	2.34648
	TCGA-SKCM	2.34104
	TCGA-SKCM	2.33726
	TCGA-SKCM	2.30419
	TCGA-SKCM	2.26166
	TCGA-SKCM	2.24819
	TCGA-SKCM	2.22988
	TCGA-SKCM	2.22274
	TCGA-SKCM	2.19008
	TCGA-SKCM	2.16013
	TCGA-SKCM	2.15746
	TCGA-SKCM	2.15301
	TCGA-SKCM	2.11916
	TCGA-SKCM	2.10075
	TCGA-SKCM	2.09354
	TCGA-SKCM	2.08579
	TCGA-SKCM	2.08458
	TCGA-SKCM	2.01936
	TCGA-SKCM	1.98527
	TCGA-SKCM	1.95634
	TCGA-SKCM	1.9226
	TCGA-SKCM	1.91995
	TCGA-SKCM	1.91634
	TCGA-SKCM	1.87945
	TCGA-SKCM	1.85287
	TCGA-SKCM	1.84751
	TCGA-SKCM	1.84591
	TCGA-SKCM	1.83027
	TCGA-SKCM	1.82794
	TCGA-SKCM	1.79566
	TCGA-SKCM	1.78985
	TCGA-SKCM	1.76134
	TCGA-SKCM	1.75788
	TCGA-SKCM	1.74374
	TCGA-SKCM	1.72432
	TCGA-SKCM	1.71632
	TCGA-SKCM	1.70395
	TCGA-SKCM	1.7027
	TCGA-SKCM	1.69297
	TCGA-SKCM	1.67846
	TCGA-SKCM	1.67502
	TCGA-SKCM	1.66687
	TCGA-SKCM	1.6543
	TCGA-SKCM	1.60593
	TCGA-SKCM	1.58306
	TCGA-SKCM	1.57112
	TCGA-SKCM	1.56078
	TCGA-SKCM	1.54567
	TCGA-SKCM	1.52265
	TCGA-SKCM	1.51593
	TCGA-SKCM	1.50495
	TCGA-SKCM	1.50179
	TCGA-SKCM	1.48879
	TCGA-SKCM	1.47483
	TCGA-SKCM	1.47477
	TCGA-SKCM	1.45175
	TCGA-SKCM	1.42682
	TCGA-SKCM	1.4174
	TCGA-SKCM	1.41302
	TCGA-SKCM	1.39917
	TCGA-SKCM	1.38811
	TCGA-SKCM	1.3672
	TCGA-SKCM	1.36682
	TCGA-SKCM	1.34405
	TCGA-SKCM	1.32645
	TCGA-SKCM	1.31037
	TCGA-SKCM	1.30667
	TCGA-SKCM	1.3064
	TCGA-SKCM	1.2745
	TCGA-SKCM	1.27167
	TCGA-SKCM	1.2701
	TCGA-SKCM	1.26463
	TCGA-SKCM	1.2577
	TCGA-SKCM	1.25285
	TCGA-SKCM	1.24806
	TCGA-SKCM	1.22759
	TCGA-SKCM	1.22644
	TCGA-SKCM	1.20576
	TCGA-SKCM	1.18666
	TCGA-SKCM	1.17851
	TCGA-SKCM	1.17424
	TCGA-SKCM	1.16173
	TCGA-SKCM	1.15488
	TCGA-SKCM	1.1464
	TCGA-SKCM	1.13043
	TCGA-SKCM	1.10896
	TCGA-SKCM	1.10022
	TCGA-SKCM	1.09448
	TCGA-SKCM	1.08816
	TCGA-SKCM	1.07819
	TCGA-SKCM	1.06509
	TCGA-SKCM	1.06183
	TCGA-SKCM	1.04925
	TCGA-SKCM	1.02644
	TCGA-SKCM	1.02545
	TCGA-SKCM	1.01109
	TCGA-SKCM	1.00536
	TCGA-SKCM	0.975851
	TCGA-SKCM	0.969379
	TCGA-SKCM	0.966589
	TCGA-SKCM	0.962561
	TCGA-SKCM	0.954399
	TCGA-SKCM	0.948036
	TCGA-SKCM	0.947597
	TCGA-SKCM	0.922872
	TCGA-SKCM	0.900477
	TCGA-SKCM	0.896574
	TCGA-SKCM	0.892947
	TCGA-SKCM	0.888034
	TCGA-SKCM	0.87984
	TCGA-SKCM	0.874022
	TCGA-SKCM	0.862616
	TCGA-SKCM	0.857613
	TCGA-SKCM	0.839303
	TCGA-SKCM	0.83567
	TCGA-SKCM	0.828788
	TCGA-SKCM	0.819086
	TCGA-SKCM	0.816023
	TCGA-SKCM	0.809737
	TCGA-SKCM	0.792211
	TCGA-SKCM	0.775654
	TCGA-SKCM	0.763309
	TCGA-SKCM	0.742307
	TCGA-SKCM	0.741665
	TCGA-SKCM	0.736415
	TCGA-SKCM	0.735382
	TCGA-SKCM	0.734679
	TCGA-SKCM	0.731088
	TCGA-SKCM	0.711309
	TCGA-SKCM	0.706786
	TCGA-SKCM	0.698477
	TCGA-SKCM	0.68409
	TCGA-SKCM	0.679219
	TCGA-SKCM	0.672965
	TCGA-SKCM	0.669948
	TCGA-SKCM	0.665023
	TCGA-SKCM	0.661224
	TCGA-SKCM	0.65441
	TCGA-SKCM	0.6468
	TCGA-SKCM	0.63507
	TCGA-SKCM	0.634823
	TCGA-SKCM	0.634617
	TCGA-SKCM	0.631387
	TCGA-SKCM	0.629016
	TCGA-SKCM	0.621478
	TCGA-SKCM	0.588589
	TCGA-SKCM	0.58828
	TCGA-SKCM	0.581904
	TCGA-SKCM	0.571761
	TCGA-SKCM	0.565824
	TCGA-SKCM	0.554825
	TCGA-SKCM	0.543283
	TCGA-SKCM	0.542119
	TCGA-SKCM	0.531362
	TCGA-SKCM	0.530775
	TCGA-SKCM	0.526157
	TCGA-SKCM	0.516491
	TCGA-SKCM	0.515754
	TCGA-SKCM	0.510139
	TCGA-SKCM	0.509041
	TCGA-SKCM	0.499837
	TCGA-SKCM	0.492014
	TCGA-SKCM	0.488902
	TCGA-SKCM	0.485082
	TCGA-SKCM	0.48257
	TCGA-SKCM	0.482325
	TCGA-SKCM	0.463203
	TCGA-SKCM	0.455108
	TCGA-SKCM	0.451439
	TCGA-SKCM	0.444859
	TCGA-SKCM	0.441242
	TCGA-SKCM	0.439795
	TCGA-SKCM	0.437977
	TCGA-SKCM	0.435469
	TCGA-SKCM	0.432082
	TCGA-SKCM	0.425528
	TCGA-SKCM	0.424859
	TCGA-SKCM	0.414099
	TCGA-SKCM	0.411161
	TCGA-SKCM	0.410368
	TCGA-SKCM	0.409619
	TCGA-SKCM	0.399536
	TCGA-SKCM	0.395025
	TCGA-SKCM	0.391902
	TCGA-SKCM	0.390703
	TCGA-SKCM	0.39066
	TCGA-SKCM	0.372877
	TCGA-SKCM	0.367835
	TCGA-SKCM	0.365031
	TCGA-SKCM	0.35681
	TCGA-SKCM	0.354998
	TCGA-SKCM	0.331921
	TCGA-SKCM	0.324903
	TCGA-SKCM	0.322769
	TCGA-SKCM	0.321707
	TCGA-SKCM	0.313975
	TCGA-SKCM	0.312753
	TCGA-SKCM	0.312358
	TCGA-SKCM	0.307981
	TCGA-SKCM	0.304896
	TCGA-SKCM	0.304148
	TCGA-SKCM	0.296977
	TCGA-SKCM	0.295342
	TCGA-SKCM	0.28908
	TCGA-SKCM	0.288639
	TCGA-SKCM	0.287552
	TCGA-SKCM	0.28186
	TCGA-SKCM	0.27608
	TCGA-SKCM	0.272488
	TCGA-SKCM	0.268574
	TCGA-SKCM	0.26666
	TCGA-SKCM	0.263254
	TCGA-SKCM	0.258186
	TCGA-SKCM	0.255364
	TCGA-SKCM	0.250209
	TCGA-SKCM	0.233009
	TCGA-SKCM	0.230945
	TCGA-SKCM	0.223887
	TCGA-SKCM	0.222265
	TCGA-SKCM	0.221717
	TCGA-SKCM	0.199989
	TCGA-SKCM	0.194343
	TCGA-SKCM	0.192107
	TCGA-SKCM	0.184256
	TCGA-SKCM	0.17131
	TCGA-SKCM	0.152678
	TCGA-SKCM	0.14467
	TCGA-SKCM	0.140487
	TCGA-SKCM	0.138793
	TCGA-SKCM	0.137837
	TCGA-SKCM	0.137179
	TCGA-SKCM	0.121953
	TCGA-SKCM	0.120159
	TCGA-SKCM	0.119343
	TCGA-SKCM	0.116349
	TCGA-SKCM	0.101552
	TCGA-SKCM	0.0977247
	TCGA-SKCM	0.0916106
	TCGA-SKCM	0.0909181
	TCGA-SKCM	0.0908448
	TCGA-SKCM	0.0894856
	TCGA-SKCM	0.0848466
	TCGA-SKCM	0.0792998
	TCGA-SKCM	0.0670088
	TCGA-SKCM	0.0316793
	TCGA-SKCM	0.0283881
	TCGA-SKCM	0.0205363
	TCGA-SKCM	0
	TCGA-SARC	54.6306
	TCGA-SARC	17.6639
	TCGA-SARC	12.5016
	TCGA-SARC	11.9703
	TCGA-SARC	11.3614
	TCGA-SARC	10.6
	TCGA-SARC	10.3805
	TCGA-SARC	7.65993
	TCGA-SARC	7.54622
	TCGA-SARC	7.22973
	TCGA-SARC	7.20409
	TCGA-SARC	7.02934
	TCGA-SARC	6.92548
	TCGA-SARC	6.55275
	TCGA-SARC	6.53228
	TCGA-SARC	6.382
	TCGA-SARC	6.20011
	TCGA-SARC	6.11958
	TCGA-SARC	5.92783
	TCGA-SARC	5.90625
	TCGA-SARC	5.89073
	TCGA-SARC	5.80415
	TCGA-SARC	5.57152
	TCGA-SARC	5.41818
	TCGA-SARC	5.35927
	TCGA-SARC	5.13062
	TCGA-SARC	4.81732
	TCGA-SARC	4.61699
	TCGA-SARC	4.6042
	TCGA-SARC	4.55773
	TCGA-SARC	4.48682
	TCGA-SARC	4.475
	TCGA-SARC	4.33717
	TCGA-SARC	3.98161
	TCGA-SARC	3.92832
	TCGA-SARC	3.85146
	TCGA-SARC	3.791
	TCGA-SARC	3.70639
	TCGA-SARC	3.60572
	TCGA-SARC	3.56735
	TCGA-SARC	3.28348
	TCGA-SARC	3.2365
	TCGA-SARC	3.2322
	TCGA-SARC	2.98207
	TCGA-SARC	2.92714
	TCGA-SARC	2.89998
	TCGA-SARC	2.88951
	TCGA-SARC	2.84844
	TCGA-SARC	2.83611
	TCGA-SARC	2.82782
	TCGA-SARC	2.7642
	TCGA-SARC	2.74012
	TCGA-SARC	2.70597
	TCGA-SARC	2.55368
	TCGA-SARC	2.529
	TCGA-SARC	2.49438
	TCGA-SARC	2.46176
	TCGA-SARC	2.427
	TCGA-SARC	2.39164
	TCGA-SARC	2.36094
	TCGA-SARC	2.344
	TCGA-SARC	2.3147
	TCGA-SARC	2.28289
	TCGA-SARC	2.25205
	TCGA-SARC	2.21433
	TCGA-SARC	2.1889
	TCGA-SARC	2.1277
	TCGA-SARC	2.12763
	TCGA-SARC	2.0671
	TCGA-SARC	2.03043
	TCGA-SARC	2.0064
	TCGA-SARC	1.95814
	TCGA-SARC	1.91879
	TCGA-SARC	1.90196
	TCGA-SARC	1.8807
	TCGA-SARC	1.83764
	TCGA-SARC	1.79974
	TCGA-SARC	1.78548
	TCGA-SARC	1.75831
	TCGA-SARC	1.74022
	TCGA-SARC	1.72437
	TCGA-SARC	1.72085
	TCGA-SARC	1.72032
	TCGA-SARC	1.71303
	TCGA-SARC	1.70642
	TCGA-SARC	1.69368
	TCGA-SARC	1.69368
	TCGA-SARC	1.63859
	TCGA-SARC	1.60491
	TCGA-SARC	1.58912
	TCGA-SARC	1.58378
	TCGA-SARC	1.56886
	TCGA-SARC	1.52785
	TCGA-SARC	1.40672
	TCGA-SARC	1.39042
	TCGA-SARC	1.36025
	TCGA-SARC	1.32648
	TCGA-SARC	1.32045
	TCGA-SARC	1.29617
	TCGA-SARC	1.28313
	TCGA-SARC	1.27381
	TCGA-SARC	1.24101
	TCGA-SARC	1.2182
	TCGA-SARC	1.21496
	TCGA-SARC	1.21211
	TCGA-SARC	1.16544
	TCGA-SARC	1.15864
	TCGA-SARC	1.13148
	TCGA-SARC	1.0709
	TCGA-SARC	1.06091
	TCGA-SARC	1.05784
	TCGA-SARC	1.00119
	TCGA-SARC	0.996752
	TCGA-SARC	0.977918
	TCGA-SARC	0.972633
	TCGA-SARC	0.967595
	TCGA-SARC	0.961905
	TCGA-SARC	0.954902
	TCGA-SARC	0.917888
	TCGA-SARC	0.899296
	TCGA-SARC	0.877403
	TCGA-SARC	0.873872
	TCGA-SARC	0.855561
	TCGA-SARC	0.839166
	TCGA-SARC	0.826681
	TCGA-SARC	0.798709
	TCGA-SARC	0.791547
	TCGA-SARC	0.786963
	TCGA-SARC	0.780203
	TCGA-SARC	0.776685
	TCGA-SARC	0.76561
	TCGA-SARC	0.762583
	TCGA-SARC	0.749839
	TCGA-SARC	0.745987
	TCGA-SARC	0.707152
	TCGA-SARC	0.704706
	TCGA-SARC	0.694947
	TCGA-SARC	0.687241
	TCGA-SARC	0.676309
	TCGA-SARC	0.66893
	TCGA-SARC	0.662967
	TCGA-SARC	0.656395
	TCGA-SARC	0.644193
	TCGA-SARC	0.643091
	TCGA-SARC	0.642163
	TCGA-SARC	0.635006
	TCGA-SARC	0.631699
	TCGA-SARC	0.622885
	TCGA-SARC	0.613766
	TCGA-SARC	0.606449
	TCGA-SARC	0.596078
	TCGA-SARC	0.58793
	TCGA-SARC	0.571969
	TCGA-SARC	0.561278
	TCGA-SARC	0.552493
	TCGA-SARC	0.549778
	TCGA-SARC	0.545543
	TCGA-SARC	0.544216
	TCGA-SARC	0.533194
	TCGA-SARC	0.523462
	TCGA-SARC	0.519061
	TCGA-SARC	0.492658
	TCGA-SARC	0.492017
	TCGA-SARC	0.48216
	TCGA-SARC	0.480033
	TCGA-SARC	0.474654
	TCGA-SARC	0.471158
	TCGA-SARC	0.461996
	TCGA-SARC	0.448155
	TCGA-SARC	0.436815
	TCGA-SARC	0.409491
	TCGA-SARC	0.409421
	TCGA-SARC	0.395808
	TCGA-SARC	0.392042
	TCGA-SARC	0.390524
	TCGA-SARC	0.389334
	TCGA-SARC	0.377946
	TCGA-SARC	0.345915
	TCGA-SARC	0.337751
	TCGA-SARC	0.325637
	TCGA-SARC	0.293293
	TCGA-SARC	0.285268
	TCGA-SARC	0.268655
	TCGA-SARC	0.254201
	TCGA-SARC	0.235314
	TCGA-SARC	0.202468
	TCGA-SARC	0.197183
	TCGA-SARC	0.186032
	TCGA-SARC	0.185746
	TCGA-SARC	0.170291
	TCGA-SARC	0.160225
	TCGA-SARC	0.154289
	TCGA-SARC	0.149587
	TCGA-SARC	0.138227
	TCGA-SARC	0.133428
	TCGA-SARC	0.107003
	TCGA-SARC	0.0911595
	TCGA-SARC	0.0898919
	TCGA-SARC	0.0897633
	TCGA-SARC	0.0800134
	TCGA-SARC	0.0342317
	TCGA-SARC	0
	TCGA-SARC	0
	TCGA-GBM	6.94024
	TCGA-GBM	5.94375
	TCGA-GBM	4.87931
	TCGA-GBM	4.79505
	TCGA-GBM	4.64955
	TCGA-GBM	4.57553
	TCGA-GBM	4.28135
	TCGA-GBM	3.74397
	TCGA-GBM	3.33654
	TCGA-GBM	3.32789
	TCGA-GBM	3.32012
	TCGA-GBM	3.30578
	TCGA-GBM	3.29122
	TCGA-GBM	3.27088
	TCGA-GBM	3.25374
	TCGA-GBM	3.20916
	TCGA-GBM	3.163
	TCGA-GBM	3.14717
	TCGA-GBM	3.12205
	TCGA-GBM	3.10477
	TCGA-GBM	3.05741
	TCGA-GBM	3.04615
	TCGA-GBM	2.97314
	TCGA-GBM	2.84496
	TCGA-GBM	2.82036
	TCGA-GBM	2.79045
	TCGA-GBM	2.78951
	TCGA-GBM	2.75563
	TCGA-GBM	2.71426
	TCGA-GBM	2.67623
	TCGA-GBM	2.57416
	TCGA-GBM	2.5678
	TCGA-GBM	2.52888
	TCGA-GBM	2.51493
	TCGA-GBM	2.50171
	TCGA-GBM	2.5003
	TCGA-GBM	2.47555
	TCGA-GBM	2.3116
	TCGA-GBM	2.26332
	TCGA-GBM	2.24788
	TCGA-GBM	2.22929
	TCGA-GBM	2.19805
	TCGA-GBM	2.19547
	TCGA-GBM	2.17074
	TCGA-GBM	2.15232
	TCGA-GBM	2.12159
	TCGA-GBM	2.04198
	TCGA-GBM	2.00315
	TCGA-GBM	1.93149
	TCGA-GBM	1.91021
	TCGA-GBM	1.90056
	TCGA-GBM	1.87187
	TCGA-GBM	1.86667
	TCGA-GBM	1.8631
	TCGA-GBM	1.85763
	TCGA-GBM	1.85164
	TCGA-GBM	1.82843
	TCGA-GBM	1.81633
	TCGA-GBM	1.79925
	TCGA-GBM	1.79607
	TCGA-GBM	1.78711
	TCGA-GBM	1.76778
	TCGA-GBM	1.76732
	TCGA-GBM	1.74276
	TCGA-GBM	1.7341
	TCGA-GBM	1.73114
	TCGA-GBM	1.72185
	TCGA-GBM	1.71268
	TCGA-GBM	1.70847
	TCGA-GBM	1.68629
	TCGA-GBM	1.68259
	TCGA-GBM	1.63054
	TCGA-GBM	1.62562
	TCGA-GBM	1.6251
	TCGA-GBM	1.62479
	TCGA-GBM	1.62318
	TCGA-GBM	1.61501
	TCGA-GBM	1.5881
	TCGA-GBM	1.58078
	TCGA-GBM	1.55807
	TCGA-GBM	1.54769
	TCGA-GBM	1.52114
	TCGA-GBM	1.45446
	TCGA-GBM	1.45342
	TCGA-GBM	1.37735
	TCGA-GBM	1.3572
	TCGA-GBM	1.34258
	TCGA-GBM	1.31144
	TCGA-GBM	1.30669
	TCGA-GBM	1.29811
	TCGA-GBM	1.29747
	TCGA-GBM	1.28855
	TCGA-GBM	1.26765
	TCGA-GBM	1.25733
	TCGA-GBM	1.25116
	TCGA-GBM	1.21758
	TCGA-GBM	1.16908
	TCGA-GBM	1.16841
	TCGA-GBM	1.15768
	TCGA-GBM	1.1448
	TCGA-GBM	1.14256
	TCGA-GBM	1.0965
	TCGA-GBM	1.08209
	TCGA-GBM	1.07558
	TCGA-GBM	1.07358
	TCGA-GBM	1.03953
	TCGA-GBM	1.02234
	TCGA-GBM	0.941248
	TCGA-GBM	0.923152
	TCGA-GBM	0.848615
	TCGA-GBM	0.846207
	TCGA-GBM	0.841901
	TCGA-GBM	0.795039
	TCGA-GBM	0.765104
	TCGA-GBM	0.753075
	TCGA-GBM	0.733385
	TCGA-GBM	0.687311
	TCGA-GBM	0.684054
	TCGA-GBM	0.642854
	TCGA-GBM	0.630927
	TCGA-GBM	0.56018
	TCGA-GBM	0.550565
	TCGA-GBM	0.533011
	TCGA-GBM	0.516282
	TCGA-GBM	0.483897
	TCGA-GBM	0.394678
	TCGA-GBM	0.341168
	TCGA-GBM	0.260803
	TCGA-GBM	0.168993
	TCGA-GBM	0.162738
	TCGA-PRAD	196.234
	TCGA-PRAD	117.742
	TCGA-PRAD	74.8093
	TCGA-PRAD	64.4748
	TCGA-PRAD	54.6744
	TCGA-PRAD	39.6808
	TCGA-PRAD	38.3769
	TCGA-PRAD	37.112
	TCGA-PRAD	34.0027
	TCGA-PRAD	33.4715
	TCGA-PRAD	30.0423
	TCGA-PRAD	29.216
	TCGA-PRAD	26.0016
	TCGA-PRAD	22.935
	TCGA-PRAD	22.3395
	TCGA-PRAD	21.7084
	TCGA-PRAD	17.2309
	TCGA-PRAD	17.0298
	TCGA-PRAD	15.7749
	TCGA-PRAD	15.1577
	TCGA-PRAD	15.064
	TCGA-PRAD	14.3188
	TCGA-PRAD	13.9571
	TCGA-PRAD	12.6503
	TCGA-PRAD	12.2399
	TCGA-PRAD	11.9716
	TCGA-PRAD	11.8914
	TCGA-PRAD	11.571
	TCGA-PRAD	11.0131
	TCGA-PRAD	10.9914
	TCGA-PRAD	10.8582
	TCGA-PRAD	10.4552
	TCGA-PRAD	10.3409
	TCGA-PRAD	10.1206
	TCGA-PRAD	10.1202
	TCGA-PRAD	10.0289
	TCGA-PRAD	9.82638
	TCGA-PRAD	9.78666
	TCGA-PRAD	9.56697
	TCGA-PRAD	9.33237
	TCGA-PRAD	9.31591
	TCGA-PRAD	9.02408
	TCGA-PRAD	9.02261
	TCGA-PRAD	8.95549
	TCGA-PRAD	8.92657
	TCGA-PRAD	8.78798
	TCGA-PRAD	8.77266
	TCGA-PRAD	8.63225
	TCGA-PRAD	8.57454
	TCGA-PRAD	8.13135
	TCGA-PRAD	7.97933
	TCGA-PRAD	7.92427
	TCGA-PRAD	7.89789
	TCGA-PRAD	7.88735
	TCGA-PRAD	7.80031
	TCGA-PRAD	7.7116
	TCGA-PRAD	7.53969
	TCGA-PRAD	7.53933
	TCGA-PRAD	7.35903
	TCGA-PRAD	7.31183
	TCGA-PRAD	7.28122
	TCGA-PRAD	7.2395
	TCGA-PRAD	7.23461
	TCGA-PRAD	7.2135
	TCGA-PRAD	7.11756
	TCGA-PRAD	7.0249
	TCGA-PRAD	7.00526
	TCGA-PRAD	6.96303
	TCGA-PRAD	6.87666
	TCGA-PRAD	6.85738
	TCGA-PRAD	6.83349
	TCGA-PRAD	6.55383
	TCGA-PRAD	6.4369
	TCGA-PRAD	6.41893
	TCGA-PRAD	6.40075
	TCGA-PRAD	6.38683
	TCGA-PRAD	6.36866
	TCGA-PRAD	6.24963
	TCGA-PRAD	6.23183
	TCGA-PRAD	6.23155
	TCGA-PRAD	6.15128
	TCGA-PRAD	6.05613
	TCGA-PRAD	6.0277
	TCGA-PRAD	6.00015
	TCGA-PRAD	5.83977
	TCGA-PRAD	5.78247
	TCGA-PRAD	5.73355
	TCGA-PRAD	5.72464
	TCGA-PRAD	5.64083
	TCGA-PRAD	5.64078
	TCGA-PRAD	5.51734
	TCGA-PRAD	5.28779
	TCGA-PRAD	5.23313
	TCGA-PRAD	5.21185
	TCGA-PRAD	5.11559
	TCGA-PRAD	5.08318
	TCGA-PRAD	5.0674
	TCGA-PRAD	4.74785
	TCGA-PRAD	4.74408
	TCGA-PRAD	4.74345
	TCGA-PRAD	4.72464
	TCGA-PRAD	4.68395
	TCGA-PRAD	4.64354
	TCGA-PRAD	4.63166
	TCGA-PRAD	4.59015
	TCGA-PRAD	4.56867
	TCGA-PRAD	4.5361
	TCGA-PRAD	4.49506
	TCGA-PRAD	4.37183
	TCGA-PRAD	4.37068
	TCGA-PRAD	4.34523
	TCGA-PRAD	4.33593
	TCGA-PRAD	4.27506
	TCGA-PRAD	4.27196
	TCGA-PRAD	4.1937
	TCGA-PRAD	4.19328
	TCGA-PRAD	4.16379
	TCGA-PRAD	4.15641
	TCGA-PRAD	4.07058
	TCGA-PRAD	4.0093
	TCGA-PRAD	3.99881
	TCGA-PRAD	3.99325
	TCGA-PRAD	3.96982
	TCGA-PRAD	3.96261
	TCGA-PRAD	3.87807
	TCGA-PRAD	3.85343
	TCGA-PRAD	3.85021
	TCGA-PRAD	3.83325
	TCGA-PRAD	3.78857
	TCGA-PRAD	3.77653
	TCGA-PRAD	3.76991
	TCGA-PRAD	3.70737
	TCGA-PRAD	3.67473
	TCGA-PRAD	3.63905
	TCGA-PRAD	3.639
	TCGA-PRAD	3.62901
	TCGA-PRAD	3.582
	TCGA-PRAD	3.58062
	TCGA-PRAD	3.57466
	TCGA-PRAD	3.52224
	TCGA-PRAD	3.45714
	TCGA-PRAD	3.45094
	TCGA-PRAD	3.41936
	TCGA-PRAD	3.33052
	TCGA-PRAD	3.32329
	TCGA-PRAD	3.2737
	TCGA-PRAD	3.21433
	TCGA-PRAD	3.11914
	TCGA-PRAD	3.10571
	TCGA-PRAD	3.1034
	TCGA-PRAD	3.09921
	TCGA-PRAD	3.06281
	TCGA-PRAD	2.9616
	TCGA-PRAD	2.95561
	TCGA-PRAD	2.88883
	TCGA-PRAD	2.85317
	TCGA-PRAD	2.81549
	TCGA-PRAD	2.78302
	TCGA-PRAD	2.77697
	TCGA-PRAD	2.76469
	TCGA-PRAD	2.75247
	TCGA-PRAD	2.73754
	TCGA-PRAD	2.72428
	TCGA-PRAD	2.67081
	TCGA-PRAD	2.61504
	TCGA-PRAD	2.60328
	TCGA-PRAD	2.60212
	TCGA-PRAD	2.58236
	TCGA-PRAD	2.57208
	TCGA-PRAD	2.57038
	TCGA-PRAD	2.5591
	TCGA-PRAD	2.54316
	TCGA-PRAD	2.52884
	TCGA-PRAD	2.49289
	TCGA-PRAD	2.48808
	TCGA-PRAD	2.47751
	TCGA-PRAD	2.46844
	TCGA-PRAD	2.46053
	TCGA-PRAD	2.4305
	TCGA-PRAD	2.42692
	TCGA-PRAD	2.42294
	TCGA-PRAD	2.41696
	TCGA-PRAD	2.39365
	TCGA-PRAD	2.36594
	TCGA-PRAD	2.36
	TCGA-PRAD	2.31881
	TCGA-PRAD	2.29301
	TCGA-PRAD	2.27391
	TCGA-PRAD	2.23428
	TCGA-PRAD	2.21754
	TCGA-PRAD	2.19363
	TCGA-PRAD	2.19127
	TCGA-PRAD	2.18533
	TCGA-PRAD	2.16723
	TCGA-PRAD	2.16532
	TCGA-PRAD	2.14377
	TCGA-PRAD	2.11501
	TCGA-PRAD	2.1056
	TCGA-PRAD	2.08578
	TCGA-PRAD	2.08161
	TCGA-PRAD	2.01471
	TCGA-PRAD	2.01069
	TCGA-PRAD	1.96608
	TCGA-PRAD	1.95787
	TCGA-PRAD	1.956
	TCGA-PRAD	1.932
	TCGA-PRAD	1.91161
	TCGA-PRAD	1.9115
	TCGA-PRAD	1.89058
	TCGA-PRAD	1.881
	TCGA-PRAD	1.87661
	TCGA-PRAD	1.83377
	TCGA-PRAD	1.83349
	TCGA-PRAD	1.78588
	TCGA-PRAD	1.76096
	TCGA-PRAD	1.75341
	TCGA-PRAD	1.7454
	TCGA-PRAD	1.74178
	TCGA-PRAD	1.715
	TCGA-PRAD	1.71131
	TCGA-PRAD	1.6736
	TCGA-PRAD	1.67318
	TCGA-PRAD	1.6673
	TCGA-PRAD	1.6436
	TCGA-PRAD	1.64332
	TCGA-PRAD	1.63355
	TCGA-PRAD	1.61203
	TCGA-PRAD	1.59761
	TCGA-PRAD	1.57333
	TCGA-PRAD	1.56494
	TCGA-PRAD	1.55621
	TCGA-PRAD	1.55581
	TCGA-PRAD	1.54719
	TCGA-PRAD	1.53646
	TCGA-PRAD	1.53626
	TCGA-PRAD	1.5328
	TCGA-PRAD	1.49702
	TCGA-PRAD	1.43521
	TCGA-PRAD	1.41564
	TCGA-PRAD	1.41201
	TCGA-PRAD	1.40923
	TCGA-PRAD	1.40902
	TCGA-PRAD	1.39899
	TCGA-PRAD	1.39575
	TCGA-PRAD	1.38912
	TCGA-PRAD	1.38182
	TCGA-PRAD	1.35866
	TCGA-PRAD	1.35443
	TCGA-PRAD	1.33856
	TCGA-PRAD	1.32425
	TCGA-PRAD	1.30958
	TCGA-PRAD	1.30672
	TCGA-PRAD	1.28868
	TCGA-PRAD	1.28506
	TCGA-PRAD	1.27893
	TCGA-PRAD	1.27839
	TCGA-PRAD	1.27732
	TCGA-PRAD	1.26763
	TCGA-PRAD	1.26512
	TCGA-PRAD	1.25998
	TCGA-PRAD	1.25217
	TCGA-PRAD	1.24047
	TCGA-PRAD	1.21834
	TCGA-PRAD	1.20682
	TCGA-PRAD	1.19972
	TCGA-PRAD	1.18079
	TCGA-PRAD	1.16641
	TCGA-PRAD	1.16566
	TCGA-PRAD	1.16117
	TCGA-PRAD	1.14137
	TCGA-PRAD	1.13222
	TCGA-PRAD	1.12061
	TCGA-PRAD	1.11681
	TCGA-PRAD	1.11411
	TCGA-PRAD	1.11091
	TCGA-PRAD	1.09534
	TCGA-PRAD	1.08409
	TCGA-PRAD	1.07934
	TCGA-PRAD	1.07893
	TCGA-PRAD	1.06751
	TCGA-PRAD	1.03441
	TCGA-PRAD	1.02995
	TCGA-PRAD	1.02795
	TCGA-PRAD	1.02664
	TCGA-PRAD	1.02081
	TCGA-PRAD	0.990749
	TCGA-PRAD	0.972147
	TCGA-PRAD	0.965479
	TCGA-PRAD	0.956217
	TCGA-PRAD	0.954911
	TCGA-PRAD	0.93243
	TCGA-PRAD	0.909084
	TCGA-PRAD	0.906131
	TCGA-PRAD	0.890512
	TCGA-PRAD	0.885462
	TCGA-PRAD	0.864954
	TCGA-PRAD	0.863762
	TCGA-PRAD	0.856106
	TCGA-PRAD	0.855471
	TCGA-PRAD	0.850877
	TCGA-PRAD	0.847581
	TCGA-PRAD	0.830778
	TCGA-PRAD	0.830054
	TCGA-PRAD	0.806465
	TCGA-PRAD	0.80006
	TCGA-PRAD	0.797998
	TCGA-PRAD	0.771233
	TCGA-PRAD	0.771148
	TCGA-PRAD	0.766848
	TCGA-PRAD	0.761648
	TCGA-PRAD	0.758237
	TCGA-PRAD	0.757918
	TCGA-PRAD	0.755459
	TCGA-PRAD	0.755012
	TCGA-PRAD	0.749734
	TCGA-PRAD	0.741703
	TCGA-PRAD	0.737459
	TCGA-PRAD	0.730804
	TCGA-PRAD	0.722689
	TCGA-PRAD	0.716726
	TCGA-PRAD	0.71451
	TCGA-PRAD	0.711695
	TCGA-PRAD	0.710278
	TCGA-PRAD	0.709431
	TCGA-PRAD	0.708179
	TCGA-PRAD	0.699281
	TCGA-PRAD	0.699062
	TCGA-PRAD	0.694974
	TCGA-PRAD	0.69454
	TCGA-PRAD	0.678618
	TCGA-PRAD	0.676155
	TCGA-PRAD	0.665409
	TCGA-PRAD	0.653009
	TCGA-PRAD	0.640752
	TCGA-PRAD	0.637762
	TCGA-PRAD	0.631701
	TCGA-PRAD	0.630539
	TCGA-PRAD	0.628127
	TCGA-PRAD	0.613778
	TCGA-PRAD	0.609439
	TCGA-PRAD	0.608065
	TCGA-PRAD	0.601422
	TCGA-PRAD	0.599663
	TCGA-PRAD	0.596329
	TCGA-PRAD	0.590077
	TCGA-PRAD	0.587609
	TCGA-PRAD	0.579249
	TCGA-PRAD	0.566615
	TCGA-PRAD	0.564093
	TCGA-PRAD	0.561654
	TCGA-PRAD	0.556094
	TCGA-PRAD	0.54427
	TCGA-PRAD	0.536245
	TCGA-PRAD	0.518456
	TCGA-PRAD	0.515746
	TCGA-PRAD	0.491088
	TCGA-PRAD	0.480008
	TCGA-PRAD	0.47677
	TCGA-PRAD	0.474363
	TCGA-PRAD	0.473206
	TCGA-PRAD	0.46492
	TCGA-PRAD	0.461919
	TCGA-PRAD	0.459356
	TCGA-PRAD	0.44787
	TCGA-PRAD	0.441402
	TCGA-PRAD	0.427667
	TCGA-PRAD	0.417809
	TCGA-PRAD	0.407959
	TCGA-PRAD	0.40732
	TCGA-PRAD	0.394705
	TCGA-PRAD	0.393012
	TCGA-PRAD	0.391382
	TCGA-PRAD	0.388164
	TCGA-PRAD	0.385182
	TCGA-PRAD	0.378524
	TCGA-PRAD	0.370738
	TCGA-PRAD	0.350239
	TCGA-PRAD	0.34661
	TCGA-PRAD	0.342647
	TCGA-PRAD	0.333785
	TCGA-PRAD	0.325923
	TCGA-PRAD	0.320345
	TCGA-PRAD	0.316508
	TCGA-PRAD	0.31121
	TCGA-PRAD	0.310583
	TCGA-PRAD	0.275779
	TCGA-PRAD	0.274972
	TCGA-PRAD	0.272282
	TCGA-PRAD	0.266728
	TCGA-PRAD	0.264216
	TCGA-PRAD	0.264047
	TCGA-PRAD	0.261358
	TCGA-PRAD	0.260747
	TCGA-PRAD	0.259401
	TCGA-PRAD	0.246934
	TCGA-PRAD	0.236678
	TCGA-PRAD	0.222398
	TCGA-PRAD	0.202894
	TCGA-PRAD	0.197662
	TCGA-PRAD	0.195511
	TCGA-PRAD	0.163506
	TCGA-PRAD	0.161203
	TCGA-PRAD	0.154289
	TCGA-PRAD	0.15255
	TCGA-PRAD	0.141932
	TCGA-PRAD	0.102318
	TCGA-PRAD	0.0774206
	TCGA-PRAD	0.0283821
	TCGA-PAAD	158.037
	TCGA-PAAD	105.418
	TCGA-PAAD	95.0051
	TCGA-PAAD	31.2354
	TCGA-PAAD	13.1152
	TCGA-PAAD	11.9998
	TCGA-PAAD	11.7399
	TCGA-PAAD	10.7948
	TCGA-PAAD	9.97079
	TCGA-PAAD	8.8868
	TCGA-PAAD	8.47225
	TCGA-PAAD	7.49138
	TCGA-PAAD	6.99668
	TCGA-PAAD	6.76178
	TCGA-PAAD	5.98935
	TCGA-PAAD	5.72934
	TCGA-PAAD	5.65684
	TCGA-PAAD	5.56902
	TCGA-PAAD	5.43327
	TCGA-PAAD	5.40878
	TCGA-PAAD	4.68858
	TCGA-PAAD	4.6772
	TCGA-PAAD	4.59012
	TCGA-PAAD	4.52427
	TCGA-PAAD	4.45768
	TCGA-PAAD	4.39816
	TCGA-PAAD	4.22513
	TCGA-PAAD	3.99394
	TCGA-PAAD	3.71176
	TCGA-PAAD	3.70162
	TCGA-PAAD	3.58158
	TCGA-PAAD	3.4912
	TCGA-PAAD	3.37947
	TCGA-PAAD	3.31653
	TCGA-PAAD	3.28663
	TCGA-PAAD	3.21042
	TCGA-PAAD	3.16217
	TCGA-PAAD	3.16112
	TCGA-PAAD	3.13502
	TCGA-PAAD	3.1324
	TCGA-PAAD	3.03123
	TCGA-PAAD	2.9916
	TCGA-PAAD	2.93825
	TCGA-PAAD	2.88135
	TCGA-PAAD	2.86927
	TCGA-PAAD	2.82691
	TCGA-PAAD	2.78063
	TCGA-PAAD	2.77867
	TCGA-PAAD	2.74409
	TCGA-PAAD	2.59766
	TCGA-PAAD	2.57435
	TCGA-PAAD	2.47042
	TCGA-PAAD	2.43839
	TCGA-PAAD	2.42113
	TCGA-PAAD	2.41003
	TCGA-PAAD	2.38807
	TCGA-PAAD	2.31019
	TCGA-PAAD	2.30675
	TCGA-PAAD	2.28866
	TCGA-PAAD	2.27721
	TCGA-PAAD	2.2603
	TCGA-PAAD	2.20877
	TCGA-PAAD	2.19911
	TCGA-PAAD	2.09817
	TCGA-PAAD	2.09013
	TCGA-PAAD	2.07783
	TCGA-PAAD	2.0448
	TCGA-PAAD	2.02445
	TCGA-PAAD	1.9795
	TCGA-PAAD	1.8564
	TCGA-PAAD	1.74064
	TCGA-PAAD	1.74061
	TCGA-PAAD	1.74014
	TCGA-PAAD	1.66544
	TCGA-PAAD	1.65934
	TCGA-PAAD	1.64853
	TCGA-PAAD	1.63268
	TCGA-PAAD	1.5985
	TCGA-PAAD	1.57584
	TCGA-PAAD	1.56648
	TCGA-PAAD	1.55583
	TCGA-PAAD	1.55288
	TCGA-PAAD	1.54277
	TCGA-PAAD	1.47424
	TCGA-PAAD	1.45628
	TCGA-PAAD	1.4391
	TCGA-PAAD	1.4308
	TCGA-PAAD	1.39839
	TCGA-PAAD	1.37953
	TCGA-PAAD	1.3614
	TCGA-PAAD	1.32811
	TCGA-PAAD	1.31892
	TCGA-PAAD	1.24647
	TCGA-PAAD	1.24321
	TCGA-PAAD	1.22121
	TCGA-PAAD	1.20179
	TCGA-PAAD	1.15557
	TCGA-PAAD	1.12853
	TCGA-PAAD	1.08578
	TCGA-PAAD	1.05825
	TCGA-PAAD	1.03468
	TCGA-PAAD	1.0318
	TCGA-PAAD	0.997135
	TCGA-PAAD	0.986521
	TCGA-PAAD	0.921991
	TCGA-PAAD	0.895
	TCGA-PAAD	0.886023
	TCGA-PAAD	0.869864
	TCGA-PAAD	0.845803
	TCGA-PAAD	0.789495
	TCGA-PAAD	0.780727
	TCGA-PAAD	0.772383
	TCGA-PAAD	0.747121
	TCGA-PAAD	0.74539
	TCGA-PAAD	0.744203
	TCGA-PAAD	0.702203
	TCGA-PAAD	0.689619
	TCGA-PAAD	0.689531
[truncated: 7,159 more rows]

## Sheet: SFig 17
SFig 17	Expression level of ASCL2 (FPKM)	Methylation level of ASCL2 promoter (cg02964724, cg27252164)	Methylation level of WiNTRLINC1 promoter (cg12659626, cg12301696)
	81.3591	0.646158	0.203843
	80.0119	0.152878	0.436138
	61.2147	0.163391	0.260755
	48.0083	0.242991	0.27913
	37.7792	0.181045	0.145738
	34.4093	0.520011	0.152176
	34.1143	0.184124	0.342547
	28.3327	0.460494	0.339422
	27.133	0.19593	0.37307
	26.4426	0.242076	0.212791
	24.8014	0.407573	0.206789
	22.9595	0.32972	0.253606
	19.3971	0.277368	0.347805
	19.1833	0.475492	0.197305
	18.37	0.678472	0.188536
	18.2926	0.208506	0.341813
	17.79	0.394833	0.282819
	16.8126	0.367645	0.225664
	15.609	0.372618	0.391689
	14.5359	0.410459	0.340174
	14.1387	0.433492	0.238863
	14.0318	0.181781	0.194084
	13.8946	0.524477	0.207455
	13.8596	0.679237	0.256468
	13.5964	0.242681	0.208588
	12.6703	0.28362	0.319331
	12.1893	0.241967	0.368911
	12.1037	0.333042	0.283009
	12.1019	0.188807	0.321594
	11.966	0.588975	0.267475
	11.8116	0.153491	0.363827
	11.6982	0.174582	0.525267
	11.4166	0.514148	0.323455
	11.3626	0.260047	0.335164
	10.8251	0.396676	0.266701
	10.599	0.458478	0.295601
	10.1823	0.591961	0.308851
	10.1106	0.205957	0.39953
	10.0511	0.517417	0.307951
	9.89594	0.253762	0.311745
	9.79178	0.65101	0.244288
	9.2763	0.455342	0.191862
	9.05789	0.461994	0.364569
	8.9081	0.418125	0.416194
	8.73458	0.442355	0.428729
	8.56248	0.346045	0.31035
	8.49336	0.74272	0.198349
	8.45853	0.740395	0.178719
	8.24609	0.577743	0.305375
	8.18253	0.203282	0.386672
	8.12623	0.395421	0.347003
	7.45747	0.34973	0.346412
	7.37126	0.460827	0.224769
	7.09342	0.30827	0.185071
	6.68505	0.570581	0.22669
	6.41037	0.486575	0.185218
	6.12409	0.288003	0.411128
	6.09788	0.341378	0.26439
	5.90047	0.520514	0.185854
	5.89207	0.604792	0.256886
	5.4537	0.142977	0.425499
	5.32579	0.38004	0.423725
	4.86528	0.557313	0.290088
	4.80568	0.439775	0.351547
	4.72975	0.547073	0.434264
	4.3121	0.463119	0.420093
	4.31019	0.642802	0.299994
	4.28192	0.136263	0.458114
	4.20743	0.56967	0.173769
	3.915	0.653801	0.254975
	3.88347	0.418953	0.245785
	3.76218	0.695689	0.226687
	3.72669	0.217232	0.468914
	3.57204	0.439894	0.404696
	3.55413	0.177218	0.226566
	3.52836	0.505703	0.45176
	3.47534	0.438905	0.407463
	3.32197	0.170247	0.503665
	3.27741	0.469438	0.339842
	3.18074	0.150921	0.307573
	2.82679	0.677014	0.235015
	2.73732	0.618326	0.305347
	2.73161	0.382309	0.443692
	2.71291	0.691152	0.218936
	2.64523	0.578554	0.311843
	2.38665	0.461758	0.236
	2.27334	0.298553	0.463626
	2.10588	0.250199	0.278348
	2.03498	0.590085	0.262781
	1.80966	0.219623	0.226228
	1.73157	0.494405	0.415383
	1.59471	0.241701	0.279107
	1.58443	0.134825	0.549395
	1.58421	0.240853	0.467084
	1.45702	0.156811	0.488879
	1.33321	0.0974458	0.524348
	1.29603	0.508729	0.252646
	1.15773	0.510778	0.197021
	1.13749	0.347526	0.467888
	1.12085	0.688382	0.264628
	1.04897	0.139737	0.237843
	0.84441	0.123796	0.314609

## Sheet: SFig 18b, 19
SFig 18b	Tag densities of ASCL2 ChIP-seq		Fetal liver	Child liver	Adult liver	HB tumor
SFig 19	4178.81	100-	0.512193	0.509322	0.456199	0.507481
	4178.81	100-	0.84471	0.866787	0.828546	0.876915
	2219.28	100-	0.387737	0.364823	0.358245	0.345739
	2219.28	100-	0.624796	0.675272	0.661825	0.626306
	2163.8	100-	0.270813	0.305035	0.295724	0.336229
	2163.8	100-	0.279821	0.321007	0.258521	0.326467
	2163.8	100-	0.760913	0.731807	0.704456	0.680364
	1949.44	100-	0.433415	0.480761	0.48675	0.461917
	1825.86	100-	0.0434407	0.0513436	0.207371	0.197562
	1825.86	100-	0.0578311	0.0735934	0.217422	0.195963
	1825.86	100-	0.108375	0.113081	0.335638	0.269633
	1752.73	100-	0.00106036	0.0102154	0.0787215	0.0944828
	1752.73	100-	0.0288619	0.0547731	0.130742	0.176418
	1752.73	100-	0.0392563	0.0558533	0.170306	0.17611
	1752.73	100-	0.0937116	0.12466	0.353973	0.268338
	1752.73	100-	0.106808	0.172826	0.265898	0.307405
	1752.73	100-	0.132103	0.165703	0.378031	0.288165
	1752.73	100-	0.183656	0.186605	0.233045	0.239337
	1752.73	100-	0.252352	0.254476	0.362524	0.363343
	1752.73	100-	0.397419	0.452213	0.440739	0.459992
	1704.81	100-	0.510043	0.584505	0.595536	0.574893
	1704.81	100-	0.656887	0.668179	0.657183	0.658695
	1498.01	100-	0.241404	0.231636	0.307218	0.303013
	1495.49	100-	0.257412	0.282612	0.279016	0.335916
	1495.49	100-	0.374745	0.387592	0.387966	0.39826
	1495.49	100-	0.397987	0.438549	0.374408	0.432173
	1495.49	100-	0.47452	0.498691	0.469422	0.490845
	1495.49	100-	0.49045	0.493293	0.486769	0.50296
	1495.49	100-	0.80382	0.860661	0.798327	0.817532
	900.322	100-	0.449532	0.489725	0.480799	0.542855
	759.095	100-	0.36363	0.363441	0.33553	0.355553
	759.095	100-	0.452521	0.436276	0.427123	0.418884
	759.095	100-	0.474094	0.518927	0.52223	0.52639
	759.095	100-	0.645138	0.722349	0.708626	0.686579
	759.095	100-	0.684861	0.765002	0.797192	0.754543
	726.31	100-	0.432889	0.451933	0.417276	0.45837
	726.31	100-	0.506108	0.559689	0.56016	0.550343
	691.004	100-	0.290186	0.287405	0.371916	0.28504
	691.004	100-	0.514002	0.534544	0.56807	0.573611
	585.083	100-	0.515602	0.577818	0.598613	0.566713
	557.342	100-	0.491512	0.477495	0.446724	0.474821
	557.342	100-	0.527755	0.548735	0.539272	0.532374
	557.342	100-	0.539306	0.58694	0.611969	0.590627
	557.342	100-	0.568877	0.593188	0.58586	0.582808
	494.295	100-	0.468189	0.468089	0.420766	0.482297
	481.685	100-	0.584031	0.624927	0.584998	0.599885
	481.685	100-	0.585964	0.565686	0.602132	0.560792
	481.685	100-	0.806127	0.842878	0.829354	0.854027
	481.685	100-	0.853734	0.841769	0.883725	0.863354
	461.51	100-	0.457255	0.499464	0.491744	0.491229
	433.769	100-	0.405758	0.377374	0.38319	0.33225
	433.769	100-	0.447251	0.432352	0.388455	0.394686
	433.769	100-	0.453422	0.518471	0.528283	0.506736
	433.769	100-	0.469572	0.527476	0.530974	0.523964
	433.769	100-	0.482639	0.52731	0.524929	0.524312
	433.769	100-	0.506663	0.573471	0.53876	0.549852
	370.721	100-	0.251232	0.259572	0.301883	0.303876
	370.721	100-	0.410419	0.445167	0.439861	0.462588
	370.721	100-	0.414524	0.469752	0.470486	0.490393
	370.721	100-	0.444561	0.478052	0.482027	0.486843
	370.721	100-	0.679427	0.80034	0.771349	0.827667
	370.721	100-	0.680175	0.697204	0.674197	0.642221
	320.283	100-	0.534868	0.545345	0.611508	0.540762
	320.283	100-	0.568328	0.637612	0.530801	0.599497
	320.283	100-	0.570125	0.604653	0.610151	0.59992
	310.195	100-	0.0367501	0.0391583	0.0482554	0.0424732
	310.195	100-	0.043815	0.0540944	0.0508833	0.0586786
	310.195	100-	0.0875499	0.0728837	0.122732	0.0966266
	310.195	100-	0.261431	0.311557	0.314879	0.270726
	297.585	100-	0.00984249	0.0123617	0.0122282	0.0179026
	290.02	100-	0.0353449	0.0149556	0.00894332	0.0189345
	290.02	100-	0.0413445	0.0369019	0.052545	0.0353535
	290.02	100-	0.0461605	0.0560936	0.0302723	0.0532272
	290.02	100-	0.046828	0.0308362	0.0369083	0.0501469
	290.02	100-	0.0575832	0.0482284	0.0677458	0.0515097
	290.02	100-	0.082784	0.0774265	0.105173	0.0902685
	290.02	100-	0.103344	0.0932247	0.108607	0.100181
	290.02	100-	0.131271	0.181239	0.174134	0.230562
	290.02	100-	0.261226	0.284826	0.342846	0.374349
	290.02	100-	0.369812	0.423247	0.430408	0.496908
	290.02	100-	0.372546	0.413383	0.394911	0.402798
	284.976	100-	0.0570507	0.056427	0.0667833	0.0596158
	284.976	100-	0.0832245	0.0829508	0.088143	0.088673
	282.454	100-	0.00410262	0.0165127	0.0298734	0.0195336
	282.454	100-	0.00422939	0.0071966	0.0336626	0.00987995
	282.454	100-	0.0416208	0.0685515	0.198187	0.053694
	282.454	100-	0.0909258	0.123013	0.183534	0.0884938
	279.932	100-	0.000647731	0.00177765	0.00463333	0.00387089
	279.932	100-	0.0329841	0.0291413	0.0370574	0.0316597
	272.366	100-	0.0131811	0.030533	0.0251158	0.0371798
	272.366	100-	0.511913	0.566565	0.55912	0.557789
	272.366	100-	0.727105	0.728195	0.695409	0.722069
	264.801	100-	0.0476547	0.0434135	0.0509581	0.0450555
	262.279	100-	0.0085721	0.00769606	0.00735579	0.0102297
	262.279	100-	0.0151763	0.0159467	0.0127981	0.0181059
	262.279	100-	0.0552344	0.0470336	0.0624872	0.05316
	259.757	100-	0.00933828	0.0165496	0.0309308	0.0234127
	259.757	100-	0.0265026	0.0252821	0.0328929	0.0277852
	259.757	100-	0.0349263	0.0375174	0.0378444	0.0392503
	259.757	100-	0.0410119	0.0252957	0.0331609	0.0270663
	259.757	100-	0.0637764	0.0640677	0.0813916	0.0709849
	259.757	100-	0.0714747	0.0550484	0.0783072	0.0606221
	257.235	100-	0.0101719	0.00932842	0.0177299	0.0121357
	257.235	100-	0.0201818	0.0145259	0.0231272	0.0181156
	257.235	100-	0.0813779	0.0847791	0.118021	0.0896674
	254.713	100-	0.0380569	0.0347523	0.0392567	0.0442528
	252.191	100-	0.737817	0.842041	0.792103	0.785637
	247.147	100-	0.0745246	0.0714037	0.0812047	0.0684831
	247.147	100-	0.0897348	0.0937156	0.0958421	0.0809884
	247.147	100-	0.2291	0.343905	0.49781	0.152906
	244.625	100-	0.00907605	0.0121745	0.024154	0.0187316
	244.625	100-	0.0121839	0.0117384	0.0165464	0.0118028
	244.625	100-	0.0125103	0.0175751	0.0136225	0.0217716
	244.625	100-	0.0614358	0.0558246	0.078198	0.0612735
	244.625	100-	0.212919	0.324468	0.296736	0.157639
	242.103	100-	0.00145882	0.00534914	0.00548008	0.00861277
	242.103	100-	0.00516953	0.00859036	0.00569038	0.00930063
	242.103	100-	0.00684726	0.0078003	0	0.00780833
	242.103	100-	0.00708528	0.00976831	0.00912365	0.0121413
	242.103	100-	0.00842096	0.018738	0.00621993	0.023277
	242.103	100-	0.00970051	0.0117752	0.0164329	0.0189695
	242.103	100-	0.0125318	0.0221746	0.0168786	0.0255415
	242.103	100-	0.0136649	0.0220036	0.0423024	0.0220658
	242.103	100-	0.0157687	0.0115047	0.0219677	0.0175363
	242.103	100-	0.0246562	0.0219876	0.0197982	0.0380821
	242.103	100-	0.0273852	0.0285461	0.0259394	0.0315214
	242.103	100-	0.0328055	0.0298632	0.03743	0.0423034
	242.103	100-	0.0343914	0.0417609	0.022734	0.0482363
	242.103	100-	0.0367254	0.0145245	0.0174127	0.0228195
	242.103	100-	0.0416159	0.0398999	0.0729488	0.0554304
	242.103	100-	0.0453433	0.050625	0.0551005	0.0526928
	242.103	100-	0.0504811	0.0516501	0.0691413	0.0578109
	242.103	100-	0.0511748	0.0463611	0.0560674	0.0512618
	242.103	100-	0.0657112	0.0509475	0.0626793	0.0548881
	242.103	100-	0.0673394	0.0664338	0.0815531	0.0743794
	242.103	100-	0.0873425	0.0831885	0.0990953	0.087145
	242.103	100-	0.102501	0.0960598	0.105198	0.106351
	242.103	100-	0.115921	0.105953	0.121573	0.111807
	239.582	100-	0.00832842	0.00491832	0.00678188	0.00662365
	239.582	100-	0.0310623	0.0457294	0.0251936	0.0621598
	239.582	100-	0.0338324	0.0240693	0.033702	0.0275907
	239.582	100-	0.0631751	0.0440029	0.0511146	0.0497248
	239.582	100-	0.156976	0.152417	0.173916	0.119674
	234.538	100-	0.0199198	0.0271861	0.0367459	0.0284837
	234.538	100-	0.300455	0.127255	0.134191	0.136554
	232.016	100-	0.031019	0.0332657	0.0386711	0.0357197
	232.016	100-	0.735321	0.766496	0.837605	0.776665
	229.494	100-	0.0551131	0.0599163	0.0495517	0.0623573
	224.45	100-	0.454664	0.457541	0.440827	0.404319
	224.45	100-	0.509615	0.536422	0.478913	0.474336
	224.45	100-	0.812333	0.808552	0.811626	0.819774
	224.45	100-	0.896857	0.929509	0.883373	0.929534
	219.406	100-	0.0064306	0.0103155	0.0163963	0.0145432
	219.406	100-	0.00817846	0.0132998	0.0136443	0.0182633
	219.406	100-	0.0248012	0.0181037	0.0160225	0.0311894
	219.406	100-	0.0328591	0.0296111	0.036404	0.0461196
	219.406	100-	0.044962	0.0478844	0.0504175	0.0526309
	219.406	100-	0.0699516	0.0761395	0.0921656	0.0780453
	219.406	100-	0.0795961	0.0716055	0.0768562	0.075155
	219.406	100-	0.0804034	0.0783731	0.0909657	0.085435
	219.406	100-	0.0910092	0.0731834	0.0828018	0.0796834
	219.406	100-	0.550139	0.58455	0.561427	0.550898
	219.406	100-	0.576805	0.619735	0.578984	0.585252
	219.406	100-	0.696606	0.734344	0.761051	0.740213
	216.884	100-	0.0230095	0.027596	0.0407963	0.0293341
	216.884	100-	0.0351742	0.0350914	0.0437294	0.0360543
	214.362	100-	0.0065064	0.00608085	0.012638	0.0101336
	214.362	100-	0.0256307	0.0205388	0.0175378	0.0251529
	214.362	100-	0.0301559	0.0209273	0.0342967	0.0299343
	214.362	100-	0.0436605	0.050192	0.0544394	0.0667198
	214.362	100-	0.0620307	0.0533703	0.0680602	0.057903
	214.362	100-	0.0745438	0.0665628	0.0824316	0.0649184
	211.841	100-	0.0606371	0.0562788	0.0814461	0.0670182
	211.841	100-	0.0737687	0.0645284	0.0314055	0.0616517
	211.841	100-	0.0965302	0.103436	0.106009	0.112519
	209.319	100-	0.00685517	0.00894857	0.0100195	0.0111108
	209.319	100-	0.0253096	0.0337696	0.0284945	0.0424415
	209.319	100-	0.082261	0.0416692	0.0523183	0.0457597
	209.319	100-	0.0878422	0.130836	0.1544	0.133585
	209.319	100-	0.392371	0.368696	0.480677	0.432783
	204.275	100-	0.0406054	0.0511548	0.0437304	0.0750838
	204.275	100-	0.105678	0.0847699	0.103125	0.0993639
	204.275	100-	0.541726	0.516408	0.473922	0.447556
	204.275	100-	0.639389	0.548741	0.505954	0.467567
	204.275	100-	0.721712	0.621232	0.592821	0.534623
	201.753	100-	0.000462077	0.00208638	0.00221861	0.00225631
	201.753	100-	0.00287561	0.0144191	0.152694	0.0278132
	201.753	100-	0.00716879	0.00616702	0.000284144	0.00940448
	201.753	100-	0.00755434	0.00495121	0.0100342	0.00742971
	201.753	100-	0.00963356	0.0136412	0.00348821	0.0135723
	201.753	100-	0.0121765	0.00810457	0.0047072	0.0125497
	201.753	100-	0.0182622	0.0415807	0.294978	0.0462042
	201.753	100-	0.0241352	0.0329301	0.0265797	0.0345561
	201.753	100-	0.0283927	0.0195388	0.0360062	0.0279429
	201.753	100-	0.0310253	0.052249	0.267039	0.0537431
	201.753	100-	0.0640607	0.0804998	0.0749049	0.0966532
	201.753	100-	0.0806266	0.0712741	0.0935969	0.0744319
	201.753	100-	0.0893833	0.0697668	0.0821128	0.0756023
	199.231	100-	0.00045104	0.00737355	0.00360445	0.00827224
	199.231	100-	0.0153176	0.0173	0.0124139	0.0250612
	196.709	100-	0.0340655	0.0261562	0.0314796	0.0283416
	196.709	100-	0.0516421	0.0355336	0.0512099	0.0555257
	196.709	100-	0.0605287	0.0403202	0.0538807	0.0467689
	191.665	100-	0.00352477	0.00726575	0.0143206	0.0125697
	191.665	100-	0.00598116	0.011274	0.0257639	0.0162311
	191.665	100-	0.00857546	0.00915904	0.010786	0.0112012
	191.665	100-	0.0260793	0.0244249	0.0147344	0.024298
	191.665	100-	0.0299996	0.0219359	0.039194	0.0292602
	191.665	100-	0.0328484	0.0309567	0.0496707	0.0452255
	191.665	100-	0.0531355	0.0604716	0.0662863	0.0698026
	191.665	100-	0.0645939	0.0754264	0.0798193	0.0808491
	191.665	100-	0.0747159	0.056669	0.0718443	0.0583781
	191.665	100-	0.0770431	0.0714354	0.0459785	0.0688545
	191.665	100-	0.0804961	0.0852107	0.114523	0.0942504
	191.665	100-	0.101021	0.0963568	0.125288	0.0951913
	191.665	100-	0.105119	0.0831157	0.107984	0.0899397
	191.665	100-	0.365385	0.429842	0.365187	0.40843
	191.665	100-	0.38906	0.425405	0.403959	0.412482
	191.665	100-	0.4778	0.490982	0.69861	0.456783
	191.665	100-	0.775132	0.846499	0.856035	0.838908
	189.143	100-	0.0125408	0.0228453	0.023094	0.0328407
	189.143	100-	0.0152286	0.0157045	0.011293	0.0192392
	189.143	100-	0.0455994	0.0385796	0.0518771	0.0429873
	189.143	100-	0.0601166	0.038047	0.0510038	0.0402248
	189.143	100-	0.0773275	0.0826883	0.0786433	0.0882601
	186.621	100-	0.00345759	0.004347	0.0121596	0.00586144
	186.621	100-	0.00422717	0.00629652	0.00421427	0.0106328
	186.621	100-	0.0047466	0.00667981	0.00931135	0.0121322
	186.621	100-	0.00807619	0.0114009	0.0205765	0.0151619
	186.621	100-	0.0094242	0.0143268	0.0230999	0.0220899
	186.621	100-	0.00973813	0.0105063	0.0107664	0.0132891
	186.621	100-	0.0113886	0.0122823	0.0234191	0.0205242
	186.621	100-	0.0147286	0.0157877	0.0326011	0.0244314
	186.621	100-	0.0227195	0.0212985	0.0232748	0.0306285
	186.621	100-	0.0310696	0.0305646	0.0353068	0.0314524
	186.621	100-	0.0391081	0.0237016	0.0399084	0.0271476
	186.621	100-	0.0408941	0.0297189	0.0456343	0.0406801
	186.621	100-	0.0456116	0.041791	0.0309555	0.0451179
	186.621	100-	0.0467668	0.0418562	0.0352859	0.0537604
	186.621	100-	0.0487117	0.0540965	0.0639728	0.0590636
	186.621	100-	0.0494238	0.0449498	0.0595226	0.0440697
	186.621	100-	0.0548542	0.0489619	0.0668027	0.0561016
	186.621	100-	0.0621693	0.0527188	0.0713243	0.0580734
	186.621	100-	0.0644819	0.0700138	0.105018	0.0778917
	186.621	100-	0.0716362	0.0757226	0.0976769	0.0772712
	186.621	100-	0.0844751	0.0834342	0.0937721	0.0991387
	186.621	100-	0.0899831	0.0868414	0.0927022	0.0979284
	186.621	100-	0.0901615	0.0904401	0.109119	0.100825
	186.621	100-	0.102394	0.0722176	0.0787663	0.0782681
	186.621	100-	0.179539	0.193729	0.182427	0.226087
	184.099	100-	0.00185959	0.0029178	0.00614013	0.004648
	184.099	100-	0.0306077	0.0292032	0.0307908	0.0372992
	184.099	100-	0.0330594	0.0261491	0.042257	0.0303553
	184.099	100-	0.066995	0.0653034	0.0839517	0.0746549
	184.099	100-	0.0802264	0.105596	0.0899502	0.112397
	184.099	100-	0.0878408	0.0825089	0.0939677	0.081971
	184.099	100-	0.106224	0.0857838	0.108768	0.0908342
	184.099	100-	0.144342	0.133699	0.0698568	0.127058
	181.578	100-	0.00958312	0.0125398	0.0189486	0.0200505
	181.578	100-	0.0329953	0.03491	0.0840043	0.0425953
	181.578	100-	0.0426008	0.0395912	0.0496993	0.0497586
	181.578	100-	0.0479967	0.045463	0.0561418	0.0501092
	181.578	100-	0.0519877	0.0578298	0.0894236	0.0774744
	181.578	100-	0.0568567	0.0461114	0.0625277	0.0508015
	181.578	100-	0.0658104	0.0555326	0.0873533	0.0686446
	181.578	100-	0.0866893	0.0775429	0.105557	0.0927939
	181.578	100-	0.354198	0.360949	0.401096	0.416782
	179.056	100-	0.00901976	0.00754775	0.0152365	0.0140586
	179.056	100-	0.0189857	0.0325559	0.0292391	0.0488039
	179.056	100-	0.0328328	0.0404499	0.0502823	0.0485262
	179.056	100-	0.0343491	0.0234379	0.0538875	0.0365034
	179.056	100-	0.0553985	0.0562817	0.0756199	0.065412
	179.056	100-	0.0603479	0.0649866	0.0719573	0.0581648
	179.056	100-	0.0610046	0.0447764	0.0730526	0.0493274
	179.056	100-	0.06136	0.0579767	0.0874183	0.0686892
	179.056	100-	0.0677309	0.0606855	0.0877485	0.0679666
	179.056	100-	0.0677539	0.0768294	0.0929905	0.0831436
	179.056	100-	0.0729288	0.0770128	0.137291	0.0869156
	179.056	100-	0.0731321	0.0491205	0.0740074	0.0528155
	179.056	100-	0.0789639	0.0729474	0.0852788	0.0816948
	179.056	100-	0.0965678	0.0796087	0.112295	0.106295
	179.056	100-	0.106865	0.0403027	0.043647	0.0413315
	179.056	100-	0.120266	0.108934	0.126411	0.140064
	176.534	100-	0.00955698	0.0226522	0.0257243	0.0306938
	176.534	100-	0.0218282	0.0303312	0.0196971	0.0331649
	176.534	100-	0.0287755	0.0642868	0.0491903	0.0830311
	176.534	100-	0.0337086	0.0424881	0.0462322	0.0602747
	176.534	100-	0.0493818	0.0511861	0.0441745	0.0581943
	174.012	100-	0.0180752	0.0168265	0.0463705	0.0316842
	174.012	100-	0.021183	0.0228439	0.0273658	0.031425
	174.012	100-	0.0328231	0.0387425	0.0612132	0.0537993
	174.012	100-	0.0413819	0.0152891	0.0111929	0.0204487
	174.012	100-	0.0467458	0.0460036	0.057188	0.069719
	174.012	100-	0.0508957	0.0495264	0.073515	0.0991928
	174.012	100-	0.0615767	0.0514079	0.0661867	0.0522715
	174.012	100-	0.147156	0.154704	0.0909299	0.151093
	174.012	100-	0.590785	0.667796	0.623306	0.654157
	174.012	100-	0.615737	0.612079	0.589366	0.582423
	174.012	100-	0.775363	0.815545	0.827643	0.798737
	174.012	100-	0.829574	0.727727	0.689184	0.457408
	174.012	100-	0.916799	0.957022	0.95251	0.951587
	171.49	100-	0.00301588	0.00350844	0.00608227	0.00508161
	171.49	100-	0.0319616	0.258286	0.514408	0.100655
	171.49	100-	0.0563529	0.0438134	0.063785	0.0538309
	171.49	100-	0.164582	0.591226	0.677441	0.414905
	171.49	100-	0.448248	0.764947	0.824078	0.652098
	171.49	100-	0.676907	0.699456	0.651259	0.699764
	168.968	100-	0.196257	0.651443	0.752404	0.294243
	168.968	100-	0.625486	0.613634	0.69239	0.625529
	168.968	100-	0.877159	0.937247	0.90202	0.91838
	168.968	100-	0.890988	0.882788	0.907381	0.90389
	166.446	100-	0.00982129	0.00619394	0.00499942	0.00825454
	166.446	100-	0.0228961	0.0234648	0.0561573	0.0338429
	166.446	100-	0.0447471	0.0672927	0.0319159	0.0695911
	166.446	100-	0.0610674	0.0784496	0.107321	0.0870294
	166.446	100-	0.0870628	0.0800765	0.0645233	0.0872864
	166.446	100-	0.0897819	0.527197	0.678501	0.234356
	166.446	100-	0.157292	0.129467	0.232933	0.159382
	166.446	100-	0.53497	0.379835	0.263626	0.274908
	166.446	100-	0.635714	0.811685	0.899905	0.507294
	166.446	100-	0.726609	0.691911	0.772363	0.674922
	163.924	100-	0.0148276	0.0116554	0.0176854	0.0173453
	163.924	100-	0.014923	0.0180751	0.0375853	0.0256919
	163.924	100-	0.016612	0.0168351	0.0372452	0.0267516
	163.924	100-	0.0215869	0.0311327	0.0331926	0.0345777
	163.924	100-	0.0217571	0.0261873	0.0239251	0.036573
	163.924	100-	0.0319253	0.0360268	0.0459827	0.0379484
	163.924	100-	0.0588143	0.0624303	0.0785094	0.0636311
	163.924	100-	0.06271	0.0593785	0.0807403	0.0744766
	163.924	100-	0.0731028	0.0551487	0.0712245	0.0582937
	163.924	100-	0.0796781	0.0683166	0.106615	0.124587
	163.924	100-	0.118195	0.123866	0.0793547	0.122889
	163.924	100-	0.583908	0.46656	0.453707	0.37141
	161.402	100-	0.0373663	0.0417155	0.0480876	0.0435597
	161.402	100-	0.0656923	0.0796591	0.0467088	0.091004
	161.402	100-	0.161781	0.194434	0.174897	0.237631
	161.402	100-	0.752548	0.48135	0.384243	0.47062
	158.88	100-	0.0251083	0.0266429	0.0160482	0.0277447
	156.358	100-	0.0201455	0.0138572	0.00658578	0.0189812
	156.358	100-	0.0222295	0.0206564	0.0126147	0.0231434
	156.358	100-	0.0349373	0.0316168	0.0423397	0.0418509
	156.358	100-	0.0411883	0.0332021	0.0489455	0.0367995
	156.358	100-	0.0570076	0.0606252	0.0747421	0.0629528
	156.358	100-	0.0592782	0.050458	0.0798045	0.0528514
	156.358	100-	0.0821438	0.0786808	0.0922142	0.0830566
	156.358	100-	0.092291	0.0835904	0.113442	0.0952337
	156.358	100-	0.491913	0.566836	0.629806	0.474389
	156.358	100-	0.623163	0.644966	0.642985	0.631082
	153.837	100-	0.00626703	0.00745159	0.0145691	0.0106413
	153.837	100-	0.00657035	0.00782115	0.00662178	0.00848025
	153.837	100-	0.0220438	0.0173918	0.0300924	0.0261393
	153.837	100-	0.0373849	0.04635	0.0262215	0.0527594
	153.837	100-	0.041139	0.0318749	0.0668604	0.049457
	153.837	100-	0.0565662	0.0588701	0.0478526	0.0612309
	153.837	100-	0.0680719	0.0600091	0.0700549	0.0808547
	153.837	100-	0.0930219	0.0779877	0.11044	0.0870916
	153.837	100-	0.142642	0.125517	0.179376	0.140879
	153.837	100-	0.551742	0.355086	0.310721	0.339033
	151.315	100-	0.00350699	0.0132577	0.00614813	0.0197344
	151.315	100-	0.00533777	0.00736281	0.00882045	0.00988667
	151.315	100-	0.00916955	0.00832977	0.0185916	0.0122295
	151.315	100-	0.0343858	0.0287994	0.0264697	0.0351006
	151.315	100-	0.0378335	0.0304593	0.0508214	0.0322838
	151.315	100-	0.0393176	0.0346117	0.0360666	0.0391652
	151.315	100-	0.0537725	0.0518159	0.0560137	0.0632096
	151.315	100-	0.05504	0.0420227	0.0575251	0.045528
	151.315	100-	0.060588	0.066962	0.0407523	0.0714441
	151.315	100-	0.0630646	0.0514077	0.0673618	0.0581792
	151.315	100-	0.0693112	0.0628953	0.0805336	0.0653401
	151.315	100-	0.0720276	0.0684679	0.066576	0.078658
	151.315	100-	0.0751071	0.0692311	0.0877397	0.0760862
	151.315	100-	0.077307	0.0801804	0.0852986	0.0822224
	151.315	100-	0.0775322	0.0639366	0.0876825	0.0706952
	151.315	100-	0.0941056	0.0830353	0.108697	0.10125
	151.315	100-	0.114804	0.291901	0.407488	0.239658
	148.793	100-	0.00540228	0.00754978	0.00731102	0.0119599
	148.793	100-	0.00650501	0.0104816	0.0120163	0.0113188
	148.793	100-	0.00942573	0.00925455	0.0110154	0.0111851
	148.793	100-	0.0114475	0.00607679	0.00219666	0.00628518
	148.793	100-	0.0177856	0.0152216	0.0192003	0.0200144
	148.793	100-	0.021608	0.00778361	0.0223329	0.0171862
	148.793	100-	0.0305043	0.0205083	0.0420379	0.0250268
	148.793	100-	0.0400056	0.0370667	0.0548887	0.0419911
	148.793	100-	0.0528332	0.0477174	0.0555719	0.0557375
	148.793	100-	0.0610061	0.036515	0.057155	0.041686
	148.793	100-	0.0664311	0.0545715	0.0751412	0.0582266
	148.793	100-	0.0668474	0.0414242	0.0370055	0.0569048
	148.793	100-	0.0747119	0.0695927	0.0961693	0.0779761
	148.793	100-	0.0814562	0.0745279	0.0934508	0.119024
	148.793	100-	0.088877	0.104626	0.100369	0.112488
	148.793	100-	0.119673	0.130416	0.0726925	0.127527
	148.793	100-	0.173474	0.159829	0.21499	0.195749
	146.271	100-	0.000792847	0.00584355	0.00581497	0.00872518
	146.271	100-	0.00415252	0.00390618	0.00345382	0.00631529
	146.271	100-	0.00462194	0.00678547	0.00860927	0.00848892
	146.271	100-	0.00469644	0.00310322	0.00235222	0.00394432
	146.271	100-	0.00514311	0.0037969	0.00729084	0.00491769
	146.271	100-	0.00528624	0.00328795	0.00336449	0.00420015
	146.271	100-	0.00926498	0.0125661	0.0147209	0.0172236
	146.271	100-	0.0124073	0.0102859	0.00954392	0.0143946
	146.271	100-	0.0159098	0.0156909	0.015011	0.0233316
	146.271	100-	0.0200687	0.0150186	0.0230183	0.0222101
	146.271	100-	0.0255936	0.0306679	0.0397927	0.0390169
	146.271	100-	0.0334754	0.047376	0.0444709	0.0566025
	146.271	100-	0.0345724	0.0310103	0.0474323	0.0439454
	146.271	100-	0.0479484	0.0580329	0.0667859	0.0639786
	146.271	100-	0.0508679	0.0514949	0.0585158	0.0542078
	146.271	100-	0.0561029	0.0538307	0.0626083	0.0572959
	146.271	100-	0.0619296	0.049422	0.0835933	0.0693178
	146.271	100-	0.0643727	0.0658037	0.0543147	0.068098
	146.271	100-	0.0650283	0.0637453	0.0721896	0.0650723
	146.271	100-	0.073182	0.0690622	0.0861181	0.0921831
	146.271	100-	0.0806765	0.0575983	0.0739414	0.0563355
	146.271	100-	0.0832825	0.0670676	0.0934432	0.0712477
	146.271	100-	0.0873351	0.088142	0.114022	0.0962865
	146.271	100-	0.0926291	0.0868872	0.0982384	0.0894913
	146.271	100-	0.251957	0.246309	0.280497	0.240731
	143.749	100-	0.00357758	0.00445185	0.00461437	0.00381766
	143.749	100-	0.00740505	0.0230225	0.0101375	0.0217539
	143.749	100-	0.0123092	0.0141689	0.013407	0.0197159
	143.749	100-	0.0144573	0.020007	0.0412016	0.0233344
	143.749	100-	0.0327952	0.0308307	0.015013	0.0285986
	143.749	100-	0.0328499	0.0373117	0.058551	0.0378284
	143.749	100-	0.0345847	0.0349318	0.0561389	0.0360318
	143.749	100-	0.0363813	0.0269293	0.00743782	0.0343234
	143.749	100-	0.0367794	0.0377738	0.0510625	0.0381395
	143.749	100-	0.0455109	0.0355921	0.042129	0.0404834
	143.749	100-	0.0468909	0.0520609	0.0633148	0.0529583
	143.749	100-	0.0529359	0.0633752	0.20269	0.075573
	143.749	100-	0.0665599	0.0759491	0.0814108	0.0683312
	143.749	100-	0.0727724	0.0707078	0.0800004	0.0849295
	143.749	100-	0.0775795	0.0707757	0.082499	0.0649627
	143.749	100-	0.0899501	0.0683631	0.0865759	0.0770898
	143.749	100-	0.564661	0.464686	0.418149	0.344351
	143.749	100-	0.855443	0.904204	0.921391	0.90472
	143.749	100-	0.886822	0.895664	0.914732	0.908612
	141.227	100-	3.03042e-05	0.00383555	0.0100442	0.00556803
	141.227	100-	0.00483147	0.00630379	0.0153579	0.00898278
	141.227	100-	0.00612887	0.0111879	0.00616035	0.015435
	141.227	100-	0.00692996	0.00929932	0.00765618	0.0134121
	141.227	100-	0.00746027	0.0116211	0.0140516	0.0115126
	141.227	100-	0.010573	0.0161141	0.0129974	0.0228283
	141.227	100-	0.0125366	0.0113641	0.022752	0.0196138
	141.227	100-	0.0176477	0.0493367	0.0584928	0.0748962
	141.227	100-	0.0208162	0.0158791	0.0149956	0.0196081
	141.227	100-	0.0231687	0.0234967	0.0263795	0.0255064
	141.227	100-	0.0311114	0.0353713	0.0157636	0.035558
	141.227	100-	0.0368703	0.0343702	0.0391089	0.0369085
	141.227	100-	0.0372773	0.0403155	0.0328843	0.0405182
	141.227	100-	0.0388524	0.0354399	0.047316	0.053012
	141.227	100-	0.0435841	0.0319433	0.0498663	0.0426465
	141.227	100-	0.0477804	0.051529	0.0459772	0.054414
	141.227	100-	0.0487999	0.0406319	0.0388232	0.0478121
	141.227	100-	0.049677	0.0394068	0.0472505	0.0439542
	141.227	100-	0.050806	0.0278074	0.0403504	0.0311933
	141.227	100-	0.051769	0.0548645	0.067785	0.0528878
	141.227	100-	0.0590091	0.0627405	0.0605849	0.0641413
	141.227	100-	0.0614305	0.0387971	0.052428	0.0453559
	141.227	100-	0.0687061	0.0685466	0.0607055	0.0762445
	141.227	100-	0.0691605	0.0534675	0.0797626	0.0523153
	141.227	100-	0.0838246	0.0726494	0.0814086	0.0729387
	141.227	100-	0.0842076	0.0707405	0.0954724	0.0702861
	141.227	100-	0.0894575	0.116538	0.103608	0.119073
	141.227	100-	0.0911711	0.0607073	0.0998517	0.0657076
	141.227	100-	0.113938	0.131743	0.154937	0.14506
	141.227	100-	0.1309	0.208851	0.227816	0.144425
	141.227	100-	0.183926	0.0950901	0.0889991	0.0908548
	141.227	100-	0.240021	0.418423	0.485559	0.445379
	141.227	100-	0.416214	0.251743	0.0913392	0.21895
	141.227	100-	0.724143	0.747369	0.804835	0.700124
	138.705	100-	0.00273985	0.00376244	0.00554472	0.0053186
	138.705	100-	0.002821	0.00662895	0.017668	0.0102967
	138.705	100-	0.00408177	0.00588555	0.00720415	0.00515855
	138.705	100-	0.00953629	0.0102848	0.00848528	0.0142705
	138.705	100-	0.00974892	0.0101896	0.00695399	0.0137006
	138.705	100-	0.0137429	0.0232747	0.013673	0.0252984
	138.705	100-	0.0140973	0.0123896	0.0120582	0.0159447
	138.705	100-	0.0159007	0.0294585	0.022125	0.0317873
	138.705	100-	0.0175987	0.0179103	0.00970043	0.0189409
	138.705	100-	0.0245125	0.024023	0.0109178	0.0281436
	138.705	100-	0.0296198	0.0386328	0.04119	0.0508572
	138.705	100-	0.030554	0.0324999	0.0531052	0.0334299
	138.705	100-	0.0341181	0.0419965	0.0454038	0.0447578
	138.705	100-	0.0342048	0.032928	0.0407339	0.0357472
	138.705	100-	0.0349894	0.0430752	0.035123	0.0485395
	138.705	100-	0.0372846	0.0301292	0.0350936	0.0334056
	138.705	100-	0.0439712	0.0423957	0.0489567	0.0449566
	138.705	100-	0.0523398	0.038388	0.0137844	0.0379281
	138.705	100-	0.0548511	0.0410931	0.0818456	0.051731
	138.705	100-	0.0566847	0.0538424	0.0540017	0.060479
	138.705	100-	0.0581493	0.0707182	0.0645989	0.080739
	138.705	100-	0.0691235	0.0661233	0.0778891	0.0678975
	138.705	100-	0.0743941	0.0697394	0.080007	0.0768403
	138.705	100-	0.0771097	0.0589962	0.0829257	0.0766753
	138.705	100-	0.0799145	0.0769139	0.102333	0.0843475
	138.705	100-	0.0884166	0.0679755	0.0819338	0.0738559
	138.705	100-	0.115659	0.0907619	0.105785	0.0954079
	138.705	100-	0.130335	0.0808524	0.0768748	0.0907599
	138.705	100-	0.176124	0.0690119	0.0323602	0.07161
	136.183	100-	0.00259783	0.00480868	0.00284684	0.0103355
	136.183	100-	0.0140929	0.0158239	0.0245534	0.0200739
	136.183	100-	0.0330018	0.0364323	0.0507993	0.0395355
	136.183	100-	0.0344794	0.032392	0.0521815	0.0463175
	136.183	100-	0.0357196	0.0366793	0.0464215	0.0376497
	136.183	100-	0.0382502	0.0338995	0.0525814	0.0356213
	136.183	100-	0.0426199	0.0365329	0.0485547	0.0362957
	136.183	100-	0.0437271	0.0396876	0.0216885	0.0376675
	136.183	100-	0.0502757	0.0540613	0.0692794	0.0640507
	136.183	100-	0.0508195	0.0513113	0.0629175	0.0515531
	136.183	100-	0.0550893	0.0527921	0.0624889	0.0559589
	136.183	100-	0.0550897	0.045805	0.0561038	0.0570952
	136.183	100-	0.0600875	0.0612927	0.0791681	0.0628544
	136.183	100-	0.0761964	0.0761673	0.0329344	0.0661493
	136.183	100-	0.077414	0.0675615	0.0818367	0.0766801
	136.183	100-	0.0947092	0.083236	0.0959189	0.0842372
	136.183	100-	0.116922	0.114376	0.107942	0.110444
	136.183	100-	0.225766	0.234226	0.126056	0.210288
	136.183	100-	0.468633	0.304389	0.313142	0.363644
	136.183	100-	0.560212	0.598465	0.587729	0.591636
	136.183	100-	0.575583	0.572484	0.566515	0.550841
	133.661	100-	0.00219178	0.00572315	0.0157446	0.00801407
	133.661	100-	0.0227685	0.029147	0.0263157	0.0437232
	133.661	100-	0.0380948	0.0281598	0.0523688	0.037562
	133.661	100-	0.0438002	0.0461589	0.0548352	0.0513098
	133.661	100-	0.0545392	0.0420348	0.0385214	0.043705
	133.661	100-	0.0590636	0.0505721	0.0595859	0.0575826
	133.661	100-	0.0661893	0.0656134	0.0837365	0.0675821
	133.661	100-	0.0696213	0.0470883	0.053716	0.0487443
	133.661	100-	0.0778171	0.0768551	0.0434769	0.0720455
	133.661	100-	0.0888633	0.0681881	0.0807768	0.0716194
	133.661	100-	0.273084	0.402579	0.395511	0.420565
	133.661	100-	0.58017	0.265592	0.275251	0.379641
	133.661	100-	0.820365	0.478335	0.397147	0.677785
	131.139	100-	0.0732052	0.0720659	0.0719247	0.0753725
	131.139	100-	0.172459	0.222362	0.261602	0.262445
	128.617	100-	0.00247562	0.00491233	0.00704443	0.00736577
	128.617	100-	0.00375833	0.00522357	0.00840489	0.00765516
	128.617	100-	0.00390978	0.0138846	0.010914	0.0166328
	128.617	100-	0.00508001	0.0087039	0.00817773	0.00883398
	128.617	100-	0.0134157	0.01504	0.033155	0.0198754
	128.617	100-	0.0155392	0.0195556	0.0301781	0.0206202
	128.617	100-	0.0171333	0.0233032	0.0271954	0.0350589
	128.617	100-	0.0309311	0.0221747	0.0791234	0.0209717
	128.617	100-	0.0385192	0.0478645	0.0509226	0.0525231
	128.617	100-	0.0387195	0.0334941	0.0188901	0.0331231
	128.617	100-	0.0613384	0.0520314	0.0682158	0.0560283
	128.617	100-	0.0718355	0.0710652	0.0694223	0.0716846
	128.617	100-	0.0732027	0.0731933	0.104849	0.0732308
	128.617	100-	0.0755204	0.0632601	0.0712738	0.0724507
	128.617	100-	0.0761141	0.0678495	0.076635	0.0734086
	128.617	100-	0.0824708	0.0780726	0.186111	0.0594415
	128.617	100-	0.114402	0.139029	0.151503	0.150968
	128.617	100-	0.14304	0.111486	0.198541	0.122521
	126.096	100-	0.00401714	0.0052502	0.016411	0.00743065
	126.096	100-	0.0118683	0.0113386	0.0135143	0.013204
	126.096	100-	0.0170512	0.0185829	0.0185501	0.0217627
	126.096	100-	0.0247531	0.0214102	0.0266384	0.0334761
	126.096	100-	0.0365848	0.0329066	0.0525277	0.0382139
	126.096	100-	0.0374719	0.0338162	0.0416499	0.0336422
	126.096	100-	0.0388519	0.0328236	0.0599318	0.0440134
	126.096	100-	0.0395493	0.0417355	0.05187	0.0441111
	126.096	100-	0.0420482	0.0373981	0.0346625	0.0397914
	126.096	100-	0.0439431	0.0560713	0.0509582	0.0592553
	126.096	100-	0.0439686	0.0485884	0.0603894	0.0668885
	126.096	100-	0.0486844	0.0506969	0.0637796	0.0566804
	126.096	100-	0.0489017	0.058742	0.0476819	0.0678321
	126.096	100-	0.0512396	0.0299787	0.0658582	0.0436829
	126.096	100-	0.0533889	0.0495346	0.0669617	0.0534625
	126.096	100-	0.0615326	0.0702827	0.0658071	0.0756925
	126.096	100-	0.0675309	0.0665789	0.0782917	0.0701929
	126.096	100-	0.0739776	0.0785169	0.120908	0.0866708
	126.096	100-	0.0793022	0.0702356	0.106175	0.0764768
	126.096	100-	0.086115	0.058417	0.0870242	0.0600121
	126.096	100-	0.0910828	0.084647	0.101006	0.0861939
	126.096	100-	0.0983206	0.100225	0.0510809	0.097409
	126.096	100-	0.532991	0.74643	0.739573	0.73258
	123.574	100-	0.00562181	0.00605354	0.00903262	0.0101733
	123.574	100-	0.00944468	0.005036	0.00662122	0.00450703
	123.574	100-	0.02059	0.0207369	0.0470081	0.0305149
	123.574	100-	0.0216033	0.0424814	0.0323633	0.0433675
	123.574	100-	0.0226454	0.0214018	0.0300776	0.0226919
	123.574	100-	0.0270303	0.0220147	0.0153878	0.0279814
	123.574	100-	0.0275059	0.019884	0.0279118	0.0209493
	123.574	100-	0.0315951	0.0514806	0.0579399	0.051763
	123.574	100-	0.0354341	0.0261504	0.0430763	0.0368166
	123.574	100-	0.0405879	0.0417283	0.0513101	0.0446643
	123.574	100-	0.0522768	0.056131	0.0457221	0.0614952
	123.574	100-	0.0586917	0.0628344	0.0641627	0.0652822
	123.574	100-	0.0632634	0.0618601	0.067543	0.0587894
	123.574	100-	0.0695638	0.0752591	0.0741875	0.0846373
	123.574	100-	0.0751645	0.08035	0.12263	0.0821764
	123.574	100-	0.0772163	0.0839001	0.0874105	0.0869378
	123.574	100-	0.0917103	0.0852906	0.100763	0.0916176
	123.574	100-	0.103096	0.0922208	0.116413	0.101078
	123.574	100-	0.17265	0.183114	0.0856941	0.168803
	121.052	100-	5.3648e-05	0.00568895	0.00395813	0.00892474
	121.052	100-	0.00381012	0.00406215	0.000668103	0.00546976
	121.052	100-	0.00450445	0.0044705	0.0115186	0.00825077
	121.052	100-	0.0114616	0.0152793	0.0238406	0.0199897
	121.052	100-	0.0121565	0.00890073	0.00530296	0.0134941
	121.052	100-	0.0131749	0.0186084	0.0226132	0.0251732
	121.052	100-	0.0163621	0.0184562	0.0185671	0.0278386
	121.052	100-	0.0179627	0.0349593	0.0517003	0.0429016
	121.052	100-	0.0180445	0.0176121	0.0163158	0.0211341
	121.052	100-	0.0210981	0.0190559	0.023975	0.0316158
	121.052	100-	0.0336588	0.0231461	0.035133	0.0281179
	121.052	100-	0.0342913	0.0355553	0.0186456	0.0395725
	121.052	100-	0.0354037	0.0437994	0.0234898	0.0456468
	121.052	100-	0.0420889	0.0414152	0.0428881	0.0418986
	121.052	100-	0.0449758	0.0557786	0.0631535	0.0812975
	121.052	100-	0.0479641	0.0458167	0.0558235	0.0507735
	121.052	100-	0.050975	0.0502849	0.0599737	0.055524
	121.052	100-	0.0515385	0.0392407	0.0749403	0.0471074
	121.052	100-	0.0516407	0.0537027	0.0630365	0.0558189
	121.052	100-	0.0528511	0.0405897	0.0530203	0.0432991
	121.052	100-	0.0561315	0.0575299	0.0605133	0.0609627
	121.052	100-	0.0700067	0.0556072	0.0711953	0.0614025
	121.052	100-	0.0717787	0.0747859	0.0561148	0.0879125
	121.052	100-	0.0929922	0.063985	0.0767909	0.0721789
	121.052	100-	0.103567	0.0950882	0.118183	0.0999134
	121.052	100-	0.111703	0.104591	0.129219	0.117037
	121.052	100-	0.114517	0.0845756	0.0933593	0.0979022
	121.052	100-	0.138536	0.141502	0.0857098	0.143266
	121.052	100-	0.153709	0.175904	0.175524	0.146038
	121.052	100-	0.18484	0.12184	0.231888	0.182553
	121.052	100-	0.635819	0.751094	0.722345	0.707218
	121.052	100-	0.643016	0.853302	0.845673	0.839689
	121.052	100-	0.684003	0.882271	0.873704	0.858684
	121.052	100-	0.709549	0.74683	0.589013	0.712174
	121.052	100-	0.738483	0.842806	0.822766	0.82769
	121.052	100-	0.857179	0.893791	0.887632	0.877123
	118.53	100-	0.00151861	0.00253802	0.00620734	0.00412681
	118.53	100-	0.00789663	0.0135496	0.0233995	0.0190835
	118.53	100-	0.0111261	0.0140513	0.0130038	0.0181573
	118.53	100-	0.0113517	0.01033	0.00715726	0.00907104
	118.53	100-	0.0129261	0.0222545	0.0108623	0.0299695
	118.53	100-	0.0220798	0.0326691	0.0309176	0.0376316
	118.53	100-	0.0276045	0.0277913	0.0293109	0.0365346
	118.53	100-	0.032402	0.0272405	0.0405811	0.0355848
	118.53	100-	0.0335277	0.0328976	0.0365992	0.0351957
	118.53	100-	0.0415192	0.0408601	0.0490196	0.0452951
	118.53	100-	0.0421992	0.0453545	0.0693493	0.0489424
	118.53	100-	0.0483418	0.0604795	0.0264943	0.0550543
	118.53	100-	0.0545749	0.0622209	0.0735	0.0693746
	118.53	100-	0.055049	0.0428119	0.0588905	0.0459157
	118.53	100-	0.0650943	0.0606594	0.0693588	0.0654892
	118.53	100-	0.0682376	0.0609956	0.0808486	0.0618349
	118.53	100-	0.0811631	0.0563104	0.0804363	0.0584669
	118.53	100-	0.0874764	0.0508431	0.0229933	0.0446511
	118.53	100-	0.0904528	0.0735694	0.0904061	0.0841727
	118.53	100-	0.0943099	0.0978948	0.119082	0.106389
	118.53	100-	0.121432	0.11337	0.1804	0.151074
	116.008	100-	0.026851	0.0221711	0.0438706	0.025436
	116.008	100-	0.045557	0.0365236	0.00946153	0.035523
	116.008	100-	0.0607329	0.0565021	0.0762364	0.0579236
	116.008	100-	0.102187	0.0852063	0.108664	0.0914694
	116.008	100-	0.833657	0.82964	0.832396	0.864513
	113.486	100-	0.00531955	0.0114275	0.0195422	0.021454
	113.486	100-	0.00650192	0.0115296	0.00887026	0.0173857
	113.486	100-	0.00691674	0.0139223	0.0146302	0.0199245
	113.486	100-	0.00848482	0.00839133	0.0123956	0.0120083
	113.486	100-	0.00935432	0.0163283	0.020322	0.0239023
	113.486	100-	0.0100172	0.0416994	0.139987	0.0138073
	113.486	100-	0.0106612	0.00512403	0.0137301	0.00667473
	113.486	100-	0.0112705	0.0146752	0.0199471	0.0209404
	113.486	100-	0.0119026	0.00878186	0	0.00861282
	113.486	100-	0.0126751	0.0321379	0.0573652	0.0393291
	113.486	100-	0.0131325	0.0089031	0.0164496	0.0148976
	113.486	100-	0.0138651	0.0116577	0.0203904	0.0137311
	113.486	100-	0.0188247	0.0366324	0.0181221	0.046408
	113.486	100-	0.0195566	0.020377	0.024604	0.0227925
	113.486	100-	0.0208029	0.0194326	0.0316192	0.0281249
	113.486	100-	0.0224164	0.0217284	0.0121364	0.0265594
	113.486	100-	0.0259747	0.0510946	0.0625705	0.0387189
	113.486	100-	0.029237	0.0296627	0.0429368	0.0368569
	113.486	100-	0.0388162	0.075923	0.0889321	0.0964479
	113.486	100-	0.0405369	0.0406301	0.0470332	0.0448506
	113.486	100-	0.0405888	0.032322	0.0387794	0.0330674
	113.486	100-	0.0410609	0.03497	0.0309678	0.0392771
	113.486	100-	0.0424909	0.0733515	0.135441	0.0512824
	113.486	100-	0.044779	0.0464212	0.0560929	0.0642888
	113.486	100-	0.0450099	0.0383879	0.0538161	0.0419527
	113.486	100-	0.045343	0.115844	0.336375	0.0702088
	113.486	100-	0.0459046	0.0408922	0.0540233	0.0427775
	113.486	100-	0.0470528	0.0497685	0.0691861	0.0519938
	113.486	100-	0.0483854	0.0651878	0.131326	0.0444721
	113.486	100-	0.0499459	0.0579982	0.0617935	0.0647372
	113.486	100-	0.0505856	0.0505445	0.0648464	0.0527166
	113.486	100-	0.0527841	0.0592896	0.0682943	0.0638374
	113.486	100-	0.0538896	0.049773	0.0703853	0.0517468
	113.486	100-	0.0547315	0.0559223	0.059967	0.057463
	113.486	100-	0.0556672	0.0469595	0.0519096	0.0490218
	113.486	100-	0.0562335	0.0622185	0.0665471	0.0674464
	113.486	100-	0.061649	0.133835	0.198226	0.0768932
	113.486	100-	0.062718	0.0634292	0.0972933	0.0613946
	113.486	100-	0.0640292	0.0529853	0.062257	0.0615887
	113.486	100-	0.0672267	0.0564246	0.0717383	0.0588535
	113.486	100-	0.0678044	0.0931002	0.127276	0.065627
	113.486	100-	0.0678943	0.0576453	0.0622311	0.0584913
	113.486	100-	0.0751962	0.062184	0.0931686	0.0812487
	113.486	100-	0.0757608	0.0523986	0.0617197	0.0556545
	113.486	100-	0.0837908	0.0928408	0.0503184	0.0938065
	113.486	100-	0.085377	0.0665506	0.0865798	0.0768613
	113.486	100-	0.0895039	0.070185	0.10854	0.0765376
	113.486	100-	0.0919794	0.0790877	0.0992195	0.0845518
	113.486	100-	0.0943662	0.100528	0.137352	0.113605
	113.486	100-	0.0956381	0.096031	0.214546	0.0849035
	113.486	100-	0.0998329	0.088186	0.111605	0.0896196
	113.486	100-	0.100862	0.175926	0.110678	0.263955
	113.486	100-	0.119906	0.125073	0.137186	0.141265
	113.486	100-	0.142018	0.16033	0.108879	0.152594
	113.486	100-	0.149724	0.121215	0.183774	0.144483
	110.964	100-	0.024538	0.0217907	0.0104982	0.0258989
	110.964	100-	0.0344861	0.0322501	0.0389555	0.0336553
	110.964	100-	0.0356107	0.0311581	0.0438028	0.0351676
	110.964	100-	0.0357625	0.0316573	0.0550269	0.0327309
	110.964	100-	0.039466	0.0370821	0.0525965	0.0384981
	110.964	100-	0.0403471	0.0433062	0.0479883	0.0443261
	110.964	100-	0.0519635	0.0398368	0.0746119	0.050639
	110.964	100-	0.0529487	0.0501652	0.0641034	0.0525159
	110.964	100-	0.0624756	0.0531647	0.0618197	0.0577638
	110.964	100-	0.0626649	0.0579674	0.0800193	0.0609383
	110.964	100-	0.0992746	0.367442	0.568347	0.237016
	110.964	100-	0.111554	0.105142	0.107825	0.109171
	110.964	100-	0.754809	0.859581	0.847748	0.49008
	110.964	100-	0.812523	0.844868	0.842603	0.504584
	110.964	100-	0.919979	0.938831	0.916003	0.564494
	108.442	100-	0.00401655	0.00758011	0.0132328	0.00918811
	108.442	100-	0.00827028	0.0104562	0.00407211	0.0131251
	108.442	100-	0.0147108	0.0162116	0.0203385	0.0220721
	108.442	100-	0.0153121	0.0105041	0.00628393	0.0108279
	108.442	100-	0.0175768	0.0226953	0.0218629	0.0294996
	108.442	100-	0.0206578	0.0174484	0.0315755	0.0229134
	108.442	100-	0.0206601	0.014659	0.013473	0.0213718
	108.442	100-	0.0267915	0.0224843	0.0186185	0.0281239
	108.442	100-	0.0322591	0.027344	0.0414365	0.0322795
	108.442	100-	0.0456098	0.0364199	0.0538891	0.0420953
	108.442	100-	0.0468202	0.0334349	0.0507114	0.0392298
	108.442	100-	0.0498238	0.0396096	0.0539157	0.0456681
	108.442	100-	0.0500755	0.0479022	0.0248025	0.0530083
	108.442	100-	0.0597021	0.0514726	0.0830288	0.0579937
	108.442	100-	0.0610396	0.0613263	0.0635759	0.065307
	108.442	100-	0.0635515	0.0576652	0.0724322	0.0643973
	108.442	100-	0.0698861	0.0820019	0.0819812	0.0539267
	108.442	100-	0.0858929	0.0722486	0.10001	0.074156
	108.442	100-	0.341999	0.305839	0.171838	0.331068
	108.442	100-	0.367593	0.446257	0.154512	0.191433
	108.442	100-	0.499644	0.394232	0.319896	0.372359
	108.442	100-	0.84312	0.886144	0.872335	0.887204
	105.92	100-	0.00629019	0.00352891	0.00591689	0.00520189
	105.92	100-	0.00733313	0.00477364	0.00127644	0.00623165
	105.92	100-	0.00897559	0.0162297	0.0159072	0.0166959
	105.92	100-	0.0090002	0.00853894	0.00230844	0.00884361
	105.92	100-	0.00912726	0.0148917	0.0245903	0.0203115
	105.92	100-	0.0155702	0.0176535	0.0246976	0.0236511
	105.92	100-	0.0160824	0.0292002	0.0544832	0.0455758
	105.92	100-	0.0186827	0.0245551	0.0320437	0.0194946
	105.92	100-	0.0257479	0.0248671	0.0387164	0.028144
	105.92	100-	0.0262999	0.0161587	0.032824	0.0245267
	105.92	100-	0.0301658	0.0338932	0.0220777	0.0374858
	105.92	100-	0.0356418	0.0342949	0.0450183	0.0374639
	105.92	100-	0.0487508	0.0447157	0.0583878	0.0504144
	105.92	100-	0.0488557	0.040899	0.0523899	0.0450345
	105.92	100-	0.0507214	0.0444486	0.0523398	0.0442612
	105.92	100-	0.0561773	0.0269504	0.0443663	0.02874
	105.92	100-	0.0566811	0.0467294	0.0796548	0.0475996
	105.92	100-	0.0577568	0.0619936	0.0761389	0.117139
	105.92	100-	0.061514	0.0607238	0.0824699	0.0636786
	105.92	100-	0.0633629	0.0556472	0.070176	0.0545927
	105.92	100-	0.0640537	0.0604113	0.0875121	0.0612577
	105.92	100-	0.0643674	0.043044	0.0475324	0.0472613
	105.92	100-	0.0649869	0.0430583	0.0626366	0.047828
	105.92	100-	0.0655074	0.124712	0.158256	0.0711787
	105.92	100-	0.0680002	0.0589055	0.0744373	0.0634822
	105.92	100-	0.0688886	0.0605861	0.0724815	0.066556
	105.92	100-	0.0694359	0.0535456	0.0836766	0.0552022
	105.92	100-	0.0764442	0.0464674	0.0809705	0.0534092
	105.92	100-	0.0847567	0.0737062	0.0855704	0.0820873
	105.92	100-	0.0876725	0.106621	0.114007	0.117547
	105.92	100-	0.0925	0.0674948	0.0927949	0.0723792
	105.92	100-	0.0969636	0.0616128	0.0886506	0.0688755
	105.92	100-	0.100791	0.0732993	0.100857	0.0824328
	105.92	100-	0.104504	0.0822223	0.105166	0.0977746
	105.92	100-	0.113677	0.0831676	0.0940583	0.0894906
	105.92	100-	0.17272	0.158037	0.189936	0.178585
	103.398	100-	0.00154606	0.00397281	0.00626695	0.00613288
	103.398	100-	0.00353977	0.00243352	0.000527951	0.00455818
	103.398	100-	0.00474167	0.00653316	0.015347	0.00874434
	103.398	100-	0.00483125	0.00808467	0.00614747	0.0106424
	103.398	100-	0.00577041	0.0056285	0.00663202	0.00593706
	103.398	100-	0.00609641	0.00553349	0.0030565	0.00886532
	103.398	100-	0.00758907	0.00534046	0.00834123	0.00697939
	103.398	100-	0.00826409	0.00623655	0.00117517	0.00674786
	103.398	100-	0.00828066	0.0100881	0.0206517	0.0170234
	103.398	100-	0.00878018	0.00545583	0.0120801	0.00861912
	103.398	100-	0.00930059	0.0159542	0.00561492	0.0227554
	103.398	100-	0.0129579	0.0616857	0.0436052	0.0729133
	103.398	100-	0.0162145	0.0170331	0.0166963	0.0217525
	103.398	100-	0.0177478	0.0195782	0.034251	0.0211191
	103.398	100-	0.0180926	0.018117	0.0154914	0.019682
	103.398	100-	0.0203079	0.0127132	0.00659141	0.0159179
	103.398	100-	0.0389547	0.0367297	0.0172414	0.0382754
	103.398	100-	0.0407393	0.0384549	0.0854186	0.0446992
	103.398	100-	0.0438739	0.0368888	0.0560771	0.0392697
	103.398	100-	0.0479933	0.0799322	0.1162	0.103177
	103.398	100-	0.048302	0.0811706	0.0691258	0.0695418
	103.398	100-	0.0483096	0.0441415	0.0727752	0.0608431
	103.398	100-	0.0523545	0.0353949	0.0433354	0.0473128
	103.398	100-	0.0553177	0.0487358	0.0755945	0.0549198
	103.398	100-	0.0560129	0.0459929	0.0573729	0.0497799
	103.398	100-	0.056218	0.0511204	0.0762423	0.0596611
	103.398	100-	0.059727	0.057666	0.111187	0.0674114
	103.398	100-	0.0617847	0.0568657	0.0787961	0.05345
	103.398	100-	0.062354	0.0662576	0.10581	0.0721359
	103.398	100-	0.0647143	0.0638253	0.0588262	0.0636264
	103.398	100-	0.0667856	0.0467558	0.0830726	0.0752592
	103.398	100-	0.0679079	0.0682287	0.0306018	0.0623288
	103.398	100-	0.0707295	0.0578772	0.0568718	0.0619859
	103.398	100-	0.0744304	0.0688324	0.0870347	0.0740194
	103.398	100-	0.077883	0.0743779	0.091864	0.084874
	103.398	100-	0.0783276	0.0569118	0.19874	0.0592222
	103.398	100-	0.0793926	0.0835054	0.102551	0.0914626
	103.398	100-	0.0823098	0.114666	0.136403	0.129493
	103.398	100-	0.0844185	0.0746228	0.0973832	0.0785985
	103.398	100-	0.0951118	0.0742977	0.113382	0.106998
	103.398	100-	0.0968977	0.0695504	0.0927126	0.075203
	103.398	100-	0.097567	0.100178	0.0694862	0.106775
	103.398	100-	0.108149	0.110193	0.135765	0.11015
	103.398	100-	0.124078	0.108125	0.115648	0.10084
	103.398	100-	0.146255	0.136994	0.0586113	0.128308
	103.398	100-	0.180598	0.0909117	0.119296	0.114466
	103.398	100-	0.205789	0.234942	0.269497	0.277273
	103.398	100-	0.274865	0.271286	0.174136	0.264758
	103.398	100-	0.474465	0.502766	0.488287	0.51321
	103.398	100-	0.673389	0.660932	0.659963	0.573765
	100.876	100-	0.00188612	0.00587113	0.00408226	0.00600497
	100.876	100-	0.00539962	0.0101895	0.0149913	0.0126856
	100.876	100-	0.00736769	0.00676007	0.00695773	0.0103314
	100.876	100-	0.00755186	0.0197561	0.0251019	0.0350404
	100.876	100-	0.00996774	0.0118932	0.0138573	0.0176526
	100.876	100-	0.0103024	0.0118416	0.0141636	0.0152721
	100.876	100-	0.0110647	0.00871189	0.008475	0.0112032
	100.876	100-	0.0112208	0.0121457	0.0177953	0.016512
	100.876	100-	0.0118723	0.00995669	0.0364121	0.016347
	100.876	100-	0.0127604	0.0164646	0.0211784	0.0203694
	100.876	100-	0.0165233	0.0206643	0.0215441	0.027843
	100.876	100-	0.0168085	0.0127707	0.0169339	0.0164579
	100.876	100-	0.0168539	0.0152266	0.0197319	0.0198488
	100.876	100-	0.0195496	0.0198623	0.0281091	0.0327853
	100.876	100-	0.0205644	0.0273396	0.0280548	0.0536852
	100.876	100-	0.0206476	0.0137274	0.0147266	0.0150971
	100.876	100-	0.0227002	0.0185633	0.0341481	0.023823
	100.876	100-	0.0325355	0.0338857	0.0432971	0.0362264
	100.876	100-	0.0384598	0.0398078	0.0553845	0.0417096
	100.876	100-	0.0389879	0.0388196	0.0491328	0.0407679
	100.876	100-	0.0400612	0.0373028	0.0343548	0.0451502
	100.876	100-	0.0422894	0.0363575	0.0540629	0.0416955
	100.876	100-	0.0428411	0.0418163	0.0275038	0.0444128
	100.876	100-	0.0455408	0.119082	0.116343	0.136983
	100.876	100-	0.046289	0.0657257	0.0779618	0.0821892
	100.876	100-	0.0492775	0.119529	0.123374	0.115015
	100.876	100-	0.0500466	0.0420104	0.0553616	0.0460077
	100.876	100-	0.0550918	0.0573983	0.0658774	0.0768361
	100.876	100-	0.0591522	0.0799082	0.0953769	0.0892012
	100.876	100-	0.0595154	0.0608808	0.070646	0.0641011
	100.876	100-	0.0621938	0.0791942	0.132628	0.0879425
	100.876	100-	0.063332	0.0699897	0.0930005	0.0725448
	100.876	100-	0.0699749	0.0638053	0.0608594	0.0641673
	100.876	100-	0.0708559	0.0997276	0.251511	0.069417
	100.876	100-	0.0715522	0.104883	0.102878	0.124468
	100.876	100-	0.0722097	0.0601485	0.0749088	0.0608818
	100.876	100-	0.0728977	0.0512595	0.0498318	0.0567649
	100.876	100-	0.0766978	0.07909	0.130015	0.0678364
	100.876	100-	0.0794323	0.0716979	0.111025	0.0734107
	100.876	100-	0.0794672	0.0590319	0.0724241	0.061269
	100.876	100-	0.0817353	0.0771269	0.0994585	0.0793728
	100.876	100-	0.0837564	0.0901013	0.0344915	0.0855806
	100.876	100-	0.0888562	0.0748655	0.108064	0.0814559
	100.876	100-	0.101199	0.063723	0.107378	0.0857599
	100.876	100-	0.10174	0.0583967	0.091887	0.0689193
	100.876	100-	0.105936	0.132025	0.049668	0.135981
	100.876	100-	0.120016	0.115739	0.0571349	0.109291
	100.876	100-	0.145296	0.169633	0.0706024	0.155956
	100.876	100-	0.152346	0.112125	0.116086	0.0829986
	100.876	100-	0.700606	0.370771	0.27386	0.315433
	98.3545	50-100	0.00422148	0.00998191	0.0300782	0.0143169
	98.3545	50-100	0.00915742	0.0296565	0.0841869	0.0462842
	98.3545	50-100	0.0123904	0.0116464	0.00892257	0.0150461
	98.3545	50-100	0.0137688	0.0162263	0.0283671	0.0230047
	98.3545	50-100	0.0187933	0.0163248	0.0383419	0.0281124
	98.3545	50-100	0.0203788	0.0281717	0.0415825	0.0352034
	98.3545	50-100	0.0214771	0.0247321	0.0181828	0.0374967
	98.3545	50-100	0.02625	0.019615	0.0192406	0.0220931
	98.3545	50-100	0.0335391	0.034843	0.0236318	0.0379722
	98.3545	50-100	0.038095	0.0377822	0.058068	0.039832
	98.3545	50-100	0.0420682	0.0395466	0.0510121	0.0431126
	98.3545	50-100	0.0528177	0.052529	0.0746158	0.0562117
	98.3545	50-100	0.0548036	0.0511451	0.0781832	0.0521669
	98.3545	50-100	0.0551688	0.0364902	0.0469211	0.0487398
	98.3545	50-100	0.069106	0.0420843	0.0546365	0.0444611
	98.3545	50-100	0.0710163	0.0612771	0.0658387	0.0823984
	98.3545	50-100	0.0770864	0.0644487	0.0857423	0.0710054
	98.3545	50-100	0.0830962	0.0773558	0.149246	0.0935759
	98.3545	50-100	0.0849704	0.106445	0.0977204	0.101661
	98.3545	50-100	0.089096	0.103767	0.102325	0.107375
	98.3545	50-100	0.0895974	0.0794997	0.0983855	0.0864149
	98.3545	50-100	0.0916116	0.095412	0.0569194	0.092134
	98.3545	50-100	0.0924915	0.0883555	0.11438	0.103596
	98.3545	50-100	0.0928728	0.104324	0.0992906	0.107129
	98.3545	50-100	0.175487	0.160657	0.180145	0.172565
	98.3545	50-100	0.233006	0.110789	0.140303	0.133438
	98.3545	50-100	0.42848	0.390354	0.39613	0.426615
	98.3545	50-100	0.474098	0.394344	0.338414	0.401284
	98.3545	50-100	0.498433	0.527898	0.528014	0.291656
	98.3545	50-100	0.540355	0.586328	0.574397	0.6661
	98.3545	50-100	0.700079	0.658276	0.505332	0.443964
	98.3545	50-100	0.780522	0.854031	0.86827	0.855832
	95.8326	50-100	0.00148292	0.00816995	0.00754372	0.00813878
	95.8326	50-100	0.00156024	0.00452982	0.0290588	0.00658199
	95.8326	50-100	0.00219235	0.00801529	0.0238103	0.0127737
	95.8326	50-100	0.00273594	0.0111523	0.0323076	0.0139018
	95.8326	50-100	0.00448981	0.00565403	0.00873626	0.00724904
	95.8326	50-100	0.00471146	0.00750595	0.012241	0.00976927
	95.8326	50-100	0.0050611	0.00806324	0.0198172	0.00976899
	95.8326	50-100	0.00683986	0.00760512	0.00531174	0.0105414
	95.8326	50-100	0.00758675	0.00640777	0.00909295	0.00766561
	95.8326	50-100	0.00929228	0.00980175	0.00745791	0.0119719
	95.8326	50-100	0.0103711	0.0168994	0.0230917	0.0229924
	95.8326	50-100	0.0108881	0.0136999	0.00786773	0.0144341
	95.8326	50-100	0.0114985	0.0129212	0.00452069	0.0145114
	95.8326	50-100	0.0116029	0.013922	0.0268455	0.0245812
	95.8326	50-100	0.0119041	0.0135042	0.0127256	0.0162451
	95.8326	50-100	0.0136471	0.022001	0.247901	0.0274208
	95.8326	50-100	0.0140257	0.0126708	0.020313	0.0198969
	95.8326	50-100	0.0141398	0.00799527	0.00628574	0.0123509
	95.8326	50-100	0.0144324	0.01146	0.0320277	0.0162185
	95.8326	50-100	0.0149886	0.00855258	0.0102295	0.00874648
	95.8326	50-100	0.0155035	0.0147311	0.0129618	0.015964
	95.8326	50-100	0.0166267	0.040872	0.0606573	0.0620639
	95.8326	50-100	0.0169718	0.0283136	0.0136254	0.0304547
	95.8326	50-100	0.0176916	0.0197525	0.00982693	0.018849
	95.8326	50-100	0.0177322	0.0178098	0.0154125	0.0134454
	95.8326	50-100	0.0178891	0.0175028	0.0152658	0.0242064
	95.8326	50-100	0.0188194	0.0178674	0.0163463	0.0184539
	95.8326	50-100	0.019809	0.0308395	0.0319581	0.0424182
	95.8326	50-100	0.0205875	0.0243099	0.0211905	0.0307551
	95.8326	50-100	0.0248061	0.0323237	0.0617407	0.0377608
	95.8326	50-100	0.0303203	0.0278117	0.0307097	0.0304198
	95.8326	50-100	0.0333741	0.0236049	0.0287795	0.0283044
	95.8326	50-100	0.0338534	0.0215148	0.0308975	0.0336047
	95.8326	50-100	0.0342239	0.0340075	0.0463028	0.034746
	95.8326	50-100	0.0347945	0.0309627	0.0192189	0.0319331
	95.8326	50-100	0.0370455	0.0405947	0.0434975	0.0421681
	95.8326	50-100	0.0402088	0.0333391	0.0563882	0.0347784
	95.8326	50-100	0.0413008	0.0473823	0.0335833	0.0484442
	95.8326	50-100	0.0438479	0.0513423	0.0627673	0.0550346
	95.8326	50-100	0.0465341	0.0403965	0.0553181	0.0430806
	95.8326	50-100	0.0477971	0.0464179	0.0574197	0.0482078
	95.8326	50-100	0.0516478	0.0417114	0.0679686	0.0415897
	95.8326	50-100	0.052046	0.048241	0.0662083	0.0498681
	95.8326	50-100	0.0522432	0.0566077	0.0582647	0.0577363
	95.8326	50-100	0.0526374	0.0491265	0.0607372	0.0525225
	95.8326	50-100	0.0554715	0.0538258	0.0596687	0.0612978
	95.8326	50-100	0.0557249	0.0480862	0.061163	0.0518667
	95.8326	50-100	0.0560254	0.0631577	0.0581702	0.0658759
	95.8326	50-100	0.0565562	0.109813	0.264327	0.101926
	95.8326	50-100	0.0578831	0.134067	0.36131	0.13542
	95.8326	50-100	0.0587238	0.0570519	0.0774592	0.059471
	95.8326	50-100	0.0626497	0.056985	0.0800922	0.0594527
	95.8326	50-100	0.0662374	0.0656958	0.0765674	0.0672321
	95.8326	50-100	0.0666908	0.0488549	0.0707954	0.0491556
	95.8326	50-100	0.0672457	0.0584994	0.0790947	0.0644587
	95.8326	50-100	0.070924	0.0613032	0.0664421	0.0697191
	95.8326	50-100	0.074683	0.0752156	0.0878189	0.0758936
	95.8326	50-100	0.0756069	0.0688262	0.0862225	0.0742774
	95.8326	50-100	0.0766305	0.120421	0.0605213	0.133768
	95.8326	50-100	0.0772859	0.0670635	0.0883497	0.0675615
	95.8326	50-100	0.0784759	0.0944465	0.136721	0.127721
	95.8326	50-100	0.0797324	0.0691407	0.0796943	0.071924
	95.8326	50-100	0.0825146	0.0791148	0.094629	0.0847923
	95.8326	50-100	0.0825194	0.066181	0.0884371	0.0697838
	95.8326	50-100	0.08277	0.131286	0.148158	0.13918
	95.8326	50-100	0.0830165	0.0790898	0.0942159	0.0905235
	95.8326	50-100	0.0918611	0.0581062	0.0875271	0.0618172
	95.8326	50-100	0.0931188	0.0882411	0.114316	0.0969171
	95.8326	50-100	0.10795	0.168029	0.318435	0.111907
	95.8326	50-100	0.119865	0.101358	0.146122	0.139365
	95.8326	50-100	0.136964	0.161248	0.0875185	0.150952
	95.8326	50-100	0.154069	0.435987	0.490378	0.266522
	95.8326	50-100	0.205894	0.218459	0.128613	0.212717
	95.8326	50-100	0.207883	0.368896	0.5648	0.231636
	95.8326	50-100	0.236239	0.260275	0.277018	0.315777
	95.8326	50-100	0.241715	0.327495	0.376445	0.424003
	95.8326	50-100	0.296247	0.266951	0.195527	0.26224
	95.8326	50-100	0.330273	0.199629	0.224666	0.335069
	95.8326	50-100	0.350214	0.145629	0.102591	0.113044
	95.8326	50-100	0.361734	0.398474	0.399722	0.442756
	95.8326	50-100	0.921624	0.918937	0.91006	0.909368
	93.3107	50-100	0.00395486	0.0083002	0.00480677	0.00839503
	93.3107	50-100	0.00739816	0.0110965	0.00640881	0.0151181
	93.3107	50-100	0.00983246	0.0108528	0.00128425	0.0151614
	93.3107	50-100	0.0103835	0.00792206	0.00152583	0.0100907
	93.3107	50-100	0.0125342	0.0100329	0.015673	0.0129046
	93.3107	50-100	0.0127864	0.022653	0.0240864	0.0273076
	93.3107	50-100	0.0143463	0.00423486	0.00356902	0.00628536
	93.3107	50-100	0.0157843	0.0218883	0.0261686	0.0258333
	93.3107	50-100	0.0190433	0.0132883	0	0.0158707
	93.3107	50-100	0.0196598	0.0154432	0.0205174	0.0211893
	93.3107	50-100	0.0215181	0.0279363	0.0897272	0.0248046
	93.3107	50-100	0.021559	0.0181121	0.00890692	0.020855
	93.3107	50-100	0.025799	0.0294315	0.0214618	0.0405575
	93.3107	50-100	0.0273584	0.0181631	0.0254357	0.0208072
	93.3107	50-100	0.0320071	0.0298421	0.0350594	0.0303542
	93.3107	50-100	0.032058	0.0374598	0.0632353	0.0357823
	93.3107	50-100	0.0332584	0.0193465	0.028686	0.0286244
	93.3107	50-100	0.0405262	0.0344173	0.0452436	0.0441809
	93.3107	50-100	0.0427729	0.029602	0.0265536	0.0310813
	93.3107	50-100	0.0478582	0.0450217	0.0747416	0.0535894
	93.3107	50-100	0.0508066	0.0374945	0.0635091	0.0519499
	93.3107	50-100	0.0573415	0.0593929	0.0775087	0.0607858
	93.3107	50-100	0.0590471	0.0405183	0.0463114	0.0438793
	93.3107	50-100	0.062724	0.0606541	0.0793348	0.0630751
	93.3107	50-100	0.076068	0.0708461	0.0921052	0.074393
	93.3107	50-100	0.0781903	0.0662032	0.086443	0.0706918
	93.3107	50-100	0.0791402	0.0695855	0.104385	0.0708344
	93.3107	50-100	0.0833595	0.0555946	0.0818123	0.060932
	93.3107	50-100	0.0905281	0.0905747	0.105761	0.101365
	93.3107	50-100	0.103347	0.0648209	0.0747871	0.075893
	93.3107	50-100	0.105411	0.0860875	0.107575	0.0925561
	93.3107	50-100	0.159786	0.149618	0.158384	0.16277
	93.3107	50-100	0.308823	0.266393	0.282652	0.311286
	93.3107	50-100	0.380898	0.361814	0.398037	0.414823
	93.3107	50-100	0.867606	0.876849	0.866516	0.888442
	90.7888	50-100	0.00228554	0.0041009	0.00111761	0.00625053
	90.7888	50-100	0.00260088	0.00500793	0.00565774	0.00647933
	90.7888	50-100	0.00564074	0.011418	0.0179415	0.0155751
	90.7888	50-100	0.00670629	0.00880798	0.0109804	0.0119023
	90.7888	50-100	0.0120446	0.0142541	0.0170473	0.0194918
	90.7888	50-100	0.0136289	0.0625735	0.0674152	0.0385543
	90.7888	50-100	0.0151128	0.0350525	0.109467	0.0328007
	90.7888	50-100	0.0164772	0.0111465	0.00942534	0.0119198
	90.7888	50-100	0.0231284	0.0403046	0.0347947	0.0499898
	90.7888	50-100	0.0297835	0.0299798	0.0279958	0.0309196
	90.7888	50-100	0.0357047	0.0352305	0.0565488	0.0385597
	90.7888	50-100	0.0370238	0.0407216	0.0402927	0.0478429
	90.7888	50-100	0.037994	0.0342829	0.0529224	0.0382422
	90.7888	50-100	0.0388729	0.034425	0.0577645	0.0395393
	90.7888	50-100	0.040101	0.0329946	0.0534449	0.0394885
	90.7888	50-100	0.0405941	0.0871695	0.230589	0.0688943
	90.7888	50-100	0.0440841	0.0309421	0.0109555	0.0338695
	90.7888	50-100	0.0456793	0.058362	0.0613198	0.0592826
	90.7888	50-100	0.0482274	0.0222983	0.0505229	0.02816
	90.7888	50-100	0.0532333	0.0531002	0.0671614	0.0568733
	90.7888	50-100	0.0539927	0.0471144	0.0566879	0.0524883
	90.7888	50-100	0.0545136	0.057785	0.0829739	0.0612219
	90.7888	50-100	0.0562592	0.150291	0.0405748	0.0840978
	90.7888	50-100	0.0581291	0.0580818	0.0745467	0.0593637
	90.7888	50-100	0.058651	0.0620447	0.085598	0.0592564
	90.7888	50-100	0.0595143	0.0475138	0.0710542	0.0547184
	90.7888	50-100	0.0599491	0.0545699	0.0686088	0.0553627
	90.7888	50-100	0.0607526	0.0569686	0.125935	0.0655525
	90.7888	50-100	0.0643473	0.0772592	0.1245	0.0727603
	90.7888	50-100	0.0664281	0.0599487	0.0751604	0.0640964
	90.7888	50-100	0.0671291	0.0659336	0.0452361	0.0693212
	90.7888	50-100	0.0678132	0.0771169	0.14534	0.0742187
	90.7888	50-100	0.0757358	0.0733311	0.0824196	0.0772916
	90.7888	50-100	0.076224	0.069248	0.103323	0.0762584
	90.7888	50-100	0.078973	0.048275	0.0613052	0.0609404
	90.7888	50-100	0.0950539	0.0556979	0.083572	0.0612182
	90.7888	50-100	0.0970394	0.07876	0.122745	0.0805319
	90.7888	50-100	0.108241	0.210973	0.131594	0.113987
	90.7888	50-100	0.109513	0.0905378	0.110052	0.0947205
	90.7888	50-100	0.111463	0.208832	0.395197	0.140698
	90.7888	50-100	0.4029	0.394111	0.42553	0.377395
	90.7888	50-100	0.563328	0.549436	0.505738	0.543305
	88.2669	50-100	0.00324073	0.00401514	0.00233382	0.00703264
	88.2669	50-100	0.00664089	0.00889313	0.00920502	0.011055
	88.2669	50-100	0.00714553	0.0185258	0.012515	0.0211231
	88.2669	50-100	0.00965228	0.0104158	0.00950466	0.0145944
	88.2669	50-100	0.0138177	0.0154765	0.0833038	0.0216962
	88.2669	50-100	0.0155725	0.0166561	0.0139953	0.021376
	88.2669	50-100	0.018017	0.00985384	0.0214871	0.0139321
	88.2669	50-100	0.0212237	0.0144606	0.0158809	0.0163332
	88.2669	50-100	0.0213218	0.0297623	0.0401967	0.0307866
	88.2669	50-100	0.0229839	0.0163932	0.010779	0.0155658
	88.2669	50-100	0.0252046	0.0266302	0.0340199	0.0304732
	88.2669	50-100	0.0268567	0.0361131	0.0386316	0.0418475
	88.2669	50-100	0.0276117	0.025459	0.0397613	0.032484
	88.2669	50-100	0.028342	0.0239093	0.0390899	0.023534
	88.2669	50-100	0.0313913	0.0333268	0.0648739	0.0505058
	88.2669	50-100	0.0380075	0.0259832	0.0493329	0.0362609
	88.2669	50-100	0.0414138	0.0344768	0.0227692	0.0357717
	88.2669	50-100	0.0431256	0.0318595	0.0382658	0.0332583
	88.2669	50-100	0.0475968	0.0610009	0.0806146	0.0655154
	88.2669	50-100	0.0539666	0.0518566	0.0628239	0.0539358
	88.2669	50-100	0.0552813	0.0498954	0.0537608	0.0538318
	88.2669	50-100	0.0560702	0.0519491	0.0531522	0.0587899
	88.2669	50-100	0.0645534	0.0545924	0.0815693	0.0879981
	88.2669	50-100	0.066714	0.076343	0.190821	0.0772075
	88.2669	50-100	0.0670986	0.0516308	0.10683	0.0561736
	88.2669	50-100	0.0727922	0.0498999	0.070667	0.0524104
	88.2669	50-100	0.0755907	0.0809414	0.131615	0.0773672
	88.2669	50-100	0.0791286	0.0889499	0.145169	0.0945139
	88.2669	50-100	0.0796288	0.0778632	0.0743395	0.0796662
	88.2669	50-100	0.0854152	0.0875562	0.0739167	0.0946912
	88.2669	50-100	0.0870985	0.089029	0.12279	0.103074
	88.2669	50-100	0.0963071	0.0861558	0.11164	0.0824288
	88.2669	50-100	0.0963752	0.0872868	0.146589	0.0807439
	88.2669	50-100	0.0977094	0.0783633	0.0901853	0.0819404
	88.2669	50-100	0.102503	0.0918939	0.195125	0.0801445
	88.2669	50-100	0.122	0.0799424	0.117537	0.10492
	88.2669	50-100	0.13202	0.0992014	0.143059	0.129531
	88.2669	50-100	0.132912	0.119196	0.1636	0.147748
	88.2669	50-100	0.221368	0.228678	0.147772	0.219829
	88.2669	50-100	0.473433	0.39869	0.410923	0.386915
	88.2669	50-100	0.558074	0.365673	0.382632	0.430589
	88.2669	50-100	0.644167	0.253772	0.265918	0.216988
	85.745	50-100	8.90284e-05	0.0222535	0.0134962	0.0227513
	85.745	50-100	0.00163033	0.00485562	0.00315959	0.00533552
	85.745	50-100	0.00238573	0.00526458	0.00925916	0.00915044
	85.745	50-100	0.00243868	0.0114881	0.020355	0.0174498
	85.745	50-100	0.0039094	0.00465665	0.00650504	0.00862168
	85.745	50-100	0.00664681	0.00997718	0.0101989	0.0110609
	85.745	50-100	0.00764225	0.00993165	0.0157285	0.0116837
	85.745	50-100	0.00816442	0.00448381	0.0126382	0.00764659
	85.745	50-100	0.0108407	0.00762981	0.00442937	0.0104028
	85.745	50-100	0.0119713	0.0176809	0.0251549	0.0288989
	85.745	50-100	0.0133345	0.0156984	0.0211587	0.0388756
	85.745	50-100	0.0135282	0.0142584	0.009748	0.0192143
	85.745	50-100	0.0159128	0.0359295	0.0344056	0.0410496
	85.745	50-100	0.0167954	0.0265955	0.0491434	0.0358779
	85.745	50-100	0.0172693	0.0273684	0.0325422	0.0395357
	85.745	50-100	0.0183928	0.0565514	0.106796	0.0298503
	85.745	50-100	0.0190373	0.0164859	0.0232521	0.0215673
	85.745	50-100	0.0203337	0.0209645	0.0261221	0.0253275
	85.745	50-100	0.0256715	0.0215617	0.0370568	0.0284061
	85.745	50-100	0.0274052	0.0180073	0.0158807	0.0209527
	85.745	50-100	0.0282813	0.017614	0.0194496	0.026018
	85.745	50-100	0.034256	0.0275576	0.0486914	0.0304156
	85.745	50-100	0.0365904	0.033022	0.0478211	0.0379743
	85.745	50-100	0.04189	0.0365783	0.0471246	0.0350197
	85.745	50-100	0.0426943	0.0417895	0.0531161	0.0462093
	85.745	50-100	0.0428458	0.0361528	0.0529669	0.038365
	85.745	50-100	0.0431762	0.0344619	0.0376297	0.0361803
	85.745	50-100	0.0443159	0.0364541	0.075117	0.0577759
	85.745	50-100	0.04535	0.0487616	0.0563694	0.0509913
	85.745	50-100	0.0473684	0.0443914	0.0654246	0.0453461
	85.745	50-100	0.0476353	0.0399191	0.0589254	0.0520993
	85.745	50-100	0.0495251	0.0603619	0.0635904	0.0931921
	85.745	50-100	0.050535	0.0490598	0.0632594	0.0518174
	85.745	50-100	0.0536911	0.0414476	0.0593766	0.0453094
	85.745	50-100	0.0568604	0.0484285	0.0664322	0.0516495
	85.745	50-100	0.0575986	0.0479191	0.0728992	0.0506459
	85.745	50-100	0.0607827	0.0682916	0.0819322	0.0697698
	85.745	50-100	0.0613879	0.0423393	0.0631098	0.0461377
	85.745	50-100	0.0615638	0.0541927	0.0643188	0.0516815
	85.745	50-100	0.0652206	0.0594964	0.0446986	0.0704254
	85.745	50-100	0.0711943	0.064522	0.063332	0.0613451
	85.745	50-100	0.0720866	0.058003	0.0720709	0.078051
	85.745	50-100	0.0721941	0.0904857	0.168495	0.070149
	85.745	50-100	0.0743672	0.0561169	0.0681004	0.0593389
	85.745	50-100	0.0795159	0.0849932	0.0929257	0.0869088
	85.745	50-100	0.0802652	0.0667712	0.0780097	0.0715737
	85.745	50-100	0.0839814	0.0656816	0.0795778	0.0690107
	85.745	50-100	0.0865462	0.107132	0.0436023	0.097389
	85.745	50-100	0.106784	0.086322	0.116725	0.0928565
	85.745	50-100	0.111428	0.0535277	0.0904883	0.0775804
	85.745	50-100	0.122558	0.113781	0.11109	0.126733
	85.745	50-100	0.129481	0.137724	0.0733316	0.120057
	85.745	50-100	0.148443	0.114202	0.125612	0.128254
	85.745	50-100	0.281565	0.110168	0.0745623	0.208772
	85.745	50-100	0.688262	0.758205	0.723699	0.737297
	83.2231	50-100	0.00133371	0.00279898	0.00514777	0.00388784
	83.2231	50-100	0.00314318	0.00584062	0.00759779	0.0100255
	83.2231	50-100	0.00340014	0.00459757	0.00629826	0.00619239
	83.2231	50-100	0.00356795	0.00535967	0.00414841	0.00839606
	83.2231	50-100	0.00410181	0.0084632	0.0135593	0.0113082
	83.2231	50-100	0.00604575	0.00347943	0.00749828	0.00631882
	83.2231	50-100	0.0061844	0.0128324	0.0162618	0.0180437
	83.2231	50-100	0.00812717	0.00673392	0.0169184	0.010918
	83.2231	50-100	0.00925925	0.00932374	0.00757592	0.0101744
	83.2231	50-100	0.00931924	0.00792186	0.00170628	0.0105866
	83.2231	50-100	0.0131761	0.0158664	0.0236545	0.0239425
	83.2231	50-100	0.0137675	0.0141945	0.00919681	0.0165917
	83.2231	50-100	0.0140508	0.0103449	0.0117922	0.0104877
	83.2231	50-100	0.015109	0.0161631	0.0235539	0.0224337
	83.2231	50-100	0.0157857	0.0295519	0.0225098	0.0313651
	83.2231	50-100	0.0164433	0.0234887	0.0288105	0.0297152
	83.2231	50-100	0.017067	0.0142338	0.0143095	0.0185419
	83.2231	50-100	0.0183949	0.0169653	0.0128557	0.0238297
	83.2231	50-100	0.0207699	0.0223753	0.0322395	0.023938
	83.2231	50-100	0.0221473	0.0184432	0.0247825	0.02124
	83.2231	50-100	0.0234564	0.026949	0.0146622	0.0307801
	83.2231	50-100	0.0249066	0.019262	0.0173229	0.0274722
	83.2231	50-100	0.0269958	0.0230849	0.0155895	0.0249789
	83.2231	50-100	0.0297055	0.0490522	0.0623922	0.0651884
	83.2231	50-100	0.0321874	0.025017	0.0223672	0.0277846
	83.2231	50-100	0.0325354	0.0424215	0.0482621	0.0513431
	83.2231	50-100	0.0329275	0.029934	0.0270579	0.0305873
	83.2231	50-100	0.0336481	0.0232338	0.0400503	0.024538
	83.2231	50-100	0.0340023	0.0288984	0.040585	0.0311445
	83.2231	50-100	0.0353044	0.0280677	0.0347771	0.0279979
	83.2231	50-100	0.0356366	0.0311934	0.0490048	0.0309816
	83.2231	50-100	0.0357559	0.0404077	0.0543964	0.0419035
	83.2231	50-100	0.0377043	0.0441447	0.0507777	0.0458367
	83.2231	50-100	0.0378716	0.0353085	0.0463326	0.0363038
	83.2231	50-100	0.0379627	0.03919	0.0652345	0.0433334
	83.2231	50-100	0.0391166	0.0450071	0.0641256	0.0498404
	83.2231	50-100	0.0393844	0.0380259	0.0327531	0.0430208
	83.2231	50-100	0.0396841	0.0352975	0.0451167	0.0402053
	83.2231	50-100	0.0399687	0.0245477	0.0353293	0.0332622
	83.2231	50-100	0.0402448	0.0379039	0.0588948	0.040398
	83.2231	50-100	0.0402466	0.0385269	0.0543549	0.0429353
	83.2231	50-100	0.0402665	0.0378314	0.0967435	0.0822955
	83.2231	50-100	0.041547	0.0381591	0.0619089	0.040718
	83.2231	50-100	0.0417529	0.0416657	0.0393448	0.0568921
	83.2231	50-100	0.0419805	0.0281014	0.0165446	0.0330548
	83.2231	50-100	0.0452667	0.0461814	0.0496579	0.0462905
	83.2231	50-100	0.0453661	0.0440378	0.0494672	0.0476861
	83.2231	50-100	0.0456715	0.0439912	0.0647205	0.045254
	83.2231	50-100	0.047013	0.0446124	0.0520654	0.0544703
	83.2231	50-100	0.0490616	0.0448592	0.0221718	0.0446389
	83.2231	50-100	0.0493442	0.0680994	0.0544398	0.0689288
	83.2231	50-100	0.0497134	0.0489125	0.0533457	0.0483853
	83.2231	50-100	0.050064	0.053698	0.0725192	0.0579469
	83.2231	50-100	0.0510151	0.0393388	0.0559369	0.041336
	83.2231	50-100	0.0523397	0.0419507	0.0586709	0.0458546
	83.2231	50-100	0.0529727	0.0497317	0.067136	0.0506844
	83.2231	50-100	0.0532383	0.0375677	0.0452063	0.0394085
	83.2231	50-100	0.0535672	0.0512722	0.0603938	0.0583347
	83.2231	50-100	0.058507	0.0602081	0.0812948	0.0611148
	83.2231	50-100	0.059069	0.0613274	0.0768273	0.0689256
	83.2231	50-100	0.0592764	0.0401031	0.0541962	0.0438989
	83.2231	50-100	0.0614945	0.0642885	0.0709149	0.0665798
	83.2231	50-100	0.0616696	0.0612443	0.0782756	0.0613314
	83.2231	50-100	0.0617757	0.0512775	0.0784102	0.0653632
	83.2231	50-100	0.0618974	0.0537177	0.0715916	0.0564982
	83.2231	50-100	0.0660561	0.0469722	0.0611137	0.0477427
	83.2231	50-100	0.0665501	0.0556797	0.0629032	0.0600488
	83.2231	50-100	0.0677756	0.0571357	0.064304	0.0604876
	83.2231	50-100	0.070758	0.0598053	0.0709235	0.0661715
	83.2231	50-100	0.0725644	0.0443366	0.0458611	0.0493824
	83.2231	50-100	0.0731669	0.0619077	0.0815199	0.0649386
	83.2231	50-100	0.075009	0.0599463	0.0689474	0.0665928
	83.2231	50-100	0.0788692	0.0737807	0.0910169	0.0752944
	83.2231	50-100	0.0825252	0.0775178	0.092159	0.0865691
	83.2231	50-100	0.0833607	0.083324	0.11344	0.0863246
	83.2231	50-100	0.0889817	0.0905791	0.109519	0.0918266
	83.2231	50-100	0.0892116	0.0946405	0.118846	0.113087
	83.2231	50-100	0.0951609	0.127419	0.149911	0.111585
	83.2231	50-100	0.097423	0.0878439	0.0868414	0.0929982
	83.2231	50-100	0.0982635	0.0928076	0.10383	0.0983024
	83.2231	50-100	0.0991757	0.0692246	0.0766902	0.0747748
	83.2231	50-100	0.103043	0.113722	0.0453049	0.10318
	83.2231	50-100	0.108433	0.085289	0.107274	0.0878224
	83.2231	50-100	0.108517	0.0962186	0.162033	0.0753632
	83.2231	50-100	0.131253	0.130966	0.153833	0.158127
	83.2231	50-100	0.155714	0.136461	0.134292	0.151501
	83.2231	50-100	0.160327	0.294103	0.337576	0.345072
	83.2231	50-100	0.160769	0.0943616	0.0972703	0.0862321
	83.2231	50-100	0.258544	0.150389	0.134161	0.185345
	83.2231	50-100	0.260598	0.444046	0.615078	0.393019
	83.2231	50-100	0.337962	0.417	0.584159	0.436364
	83.2231	50-100	0.638593	0.552927	0.51265	0.464477
	80.7011	50-100	0.00119876	0.00481454	0.00646243	0.00675604
	80.7011	50-100	0.00313253	0.010582	0.022539	0.0138009
	80.7011	50-100	0.00458578	0.00739903	0.006029	0.011827
	80.7011	50-100	0.00693785	0.0136863	0.0192074	0.0167778
	80.7011	50-100	0.00767848	0.0102231	0.00937024	0.0124995
	80.7011	50-100	0.00968291	0.00858668	0.00571664	0.00879192
	80.7011	50-100	0.010596	0.0106408	0.0140944	0.0119342
	80.7011	50-100	0.0118352	0.0159065	0.028437	0.0203556
	80.7011	50-100	0.0132272	0.0204981	0.0842094	0.0270615
	80.7011	50-100	0.014014	0.0250267	0.0127325	0.027054
	80.7011	50-100	0.0155806	0.0120655	0.00221128	0.0124748
	80.7011	50-100	0.0179616	0.0199411	0.100134	0.0176227
	80.7011	50-100	0.0194829	0.0140262	0.0350368	0.012864
	80.7011	50-100	0.0214976	0.0213417	0.0226827	0.0280704
	80.7011	50-100	0.0227979	0.0294896	0.020911	0.0378755
	80.7011	50-100	0.0346922	0.0299022	0.0481422	0.0352543
	80.7011	50-100	0.036227	0.0433282	0.140614	0.0435369
	80.7011	50-100	0.0376464	0.0374734	0.0530002	0.0404908
	80.7011	50-100	0.0391866	0.038532	0.041375	0.0406666
	80.7011	50-100	0.0393226	0.0299525	0.0475761	0.0347148
	80.7011	50-100	0.0404122	0.035891	0.049849	0.0401437
	80.7011	50-100	0.0423271	0.036641	0.0449918	0.0369849
	80.7011	50-100	0.0425863	0.0462842	0.0779799	0.0474927
	80.7011	50-100	0.0429623	0.043424	0.147231	0.0418243
	80.7011	50-100	0.0434907	0.037906	0.0499405	0.0401695
	80.7011	50-100	0.0456188	0.0382957	0.0590514	0.0381197
	80.7011	50-100	0.0475208	0.0391866	0.0465001	0.03778
	80.7011	50-100	0.0482619	0.0586064	0.0503954	0.0659921
	80.7011	50-100	0.0514294	0.0513649	0.0558558	0.0547593
	80.7011	50-100	0.0527005	0.0450086	0.0660517	0.0461831
	80.7011	50-100	0.0539922	0.0487223	0.131124	0.0493177
	80.7011	50-100	0.0544162	0.056436	0.0589099	0.0571049
	80.7011	50-100	0.0545737	0.0518121	0.0763737	0.0562041
	80.7011	50-100	0.0555367	0.0447092	0.113151	0.0466383
	80.7011	50-100	0.0563287	0.0661832	0.102914	0.0750148
	80.7011	50-100	0.0603293	0.0635783	0.168879	0.0611593
	80.7011	50-100	0.0604911	0.110242	0.146161	0.142091
	80.7011	50-100	0.0610866	0.0532506	0.0357735	0.051487
	80.7011	50-100	0.066153	0.0662981	0.0892294	0.0773581
	80.7011	50-100	0.0684962	0.0850032	0.403744	0.0637473
	80.7011	50-100	0.0687219	0.110619	0.25002	0.108757
	80.7011	50-100	0.0692811	0.0499087	0.0660686	0.0571418
	80.7011	50-100	0.0699699	0.0940702	0.112069	0.098651
	80.7011	50-100	0.0705249	0.0610232	0.0806073	0.0656523
	80.7011	50-100	0.0720497	0.071986	0.0831577	0.0743131
	80.7011	50-100	0.0754002	0.0829816	0.0979842	0.0851287
	80.7011	50-100	0.0779117	0.0625107	0.0845047	0.0658635
	80.7011	50-100	0.0784043	0.0610827	0.0801676	0.064376
	80.7011	50-100	0.0833831	0.107025	0.332588	0.130776
	80.7011	50-100	0.102274	0.14147	0.231368	0.135608
	80.7011	50-100	0.107081	0.181142	0.395717	0.0993621
	80.7011	50-100	0.113982	0.159005	0.173529	0.120917
	80.7011	50-100	0.126603	0.107056	0.10921	0.104566
	80.7011	50-100	0.156571	0.0954215	0.0861007	0.0732116
	80.7011	50-100	0.195447	0.144468	0.105993	0.0683404
	80.7011	50-100	0.607969	0.627638	0.637754	0.57219
	80.7011	50-100	0.683332	0.59116	0.332413	0.42643
	78.1792	50-100	0	0.00143773	0.00252994	0.00207255
	78.1792	50-100	0.00288507	0.00943015	0.00907405	0.0116601
	78.1792	50-100	0.00294493	0.0026747	0.00392133	0.003293
	78.1792	50-100	0.00354811	0.0110504	0.00959123	0.0132557
	78.1792	50-100	0.00381009	0.00438037	0.00368479	0.00595754
	78.1792	50-100	0.00481396	0.00424642	0.00505737	0.0058296
	78.1792	50-100	0.00495292	0.00988179	0.0198645	0.0133768
	78.1792	50-100	0.00848726	0.00482057	0.00413667	0.00612537
	78.1792	50-100	0.01091	0.00875876	0.00670664	0.0104854
	78.1792	50-100	0.0126663	0.015166	0.00862483	0.0169423
	78.1792	50-100	0.0145568	0.0186101	0.0080389	0.0171395
	78.1792	50-100	0.0151947	0.022285	0.0152829	0.0232591
	78.1792	50-100	0.0221322	0.0245758	0.0436599	0.0281588
	78.1792	50-100	0.0249402	0.0280528	0.0469287	0.033292
	78.1792	50-100	0.0264442	0.030032	0.0576102	0.0515986
	78.1792	50-100	0.0268828	0.0214203	0.0153557	0.0268275
	78.1792	50-100	0.0322718	0.0348445	0.0326362	0.0374389
	78.1792	50-100	0.0363649	0.0391161	0.0249308	0.0387582
	78.1792	50-100	0.0365557	0.0454462	0.0609705	0.0479989
	78.1792	50-100	0.0373998	0.0370729	0.0432349	0.038442
	78.1792	50-100	0.0485794	0.0537524	0.0424742	0.0563838
	78.1792	50-100	0.0488507	0.0487603	0.0697414	0.0506383
	78.1792	50-100	0.0511314	0.0585946	0.0769995	0.0577214
	78.1792	50-100	0.0529737	0.0370526	0.0524552	0.0397723
	78.1792	50-100	0.0543558	0.0467974	0.0615163	0.0492319
	78.1792	50-100	0.0569429	0.0404335	0.0574594	0.0398855
	78.1792	50-100	0.0600576	0.0662389	0.0317194	0.058388
	78.1792	50-100	0.0607243	0.0566941	0.166273	0.0547694
	78.1792	50-100	0.0611373	0.0650708	0.0648265	0.0674807
	78.1792	50-100	0.0680239	0.0681333	0.0737185	0.0758055
	78.1792	50-100	0.0687683	0.0766352	0.0881938	0.0791762
	78.1792	50-100	0.070638	0.0537937	0.0744014	0.0606061
	78.1792	50-100	0.0718521	0.0594887	0.0763134	0.0761214
	78.1792	50-100	0.0880748	0.0778475	0.0853776	0.084749
	78.1792	50-100	0.099208	0.133107	0.192809	0.125115
	78.1792	50-100	0.121753	0.127831	0.0918322	0.113063
	75.6573	50-100	0.00424636	0.00446426	0.00693323	0.00587579
	75.6573	50-100	0.00570455	0.00991831	0.000819444	0.0128692
	75.6573	50-100	0.00575342	0.0100265	0.0146388	0.0101672
	75.6573	50-100	0.00626928	0.0027828	0.0460829	0.0037827
	75.6573	50-100	0.0129165	0.0143566	0.0270533	0.0222369
	75.6573	50-100	0.0137129	0.0137649	0.0131343	0.0167651
	75.6573	50-100	0.0139123	0.0199033	0.0260311	0.0264554
	75.6573	50-100	0.017535	0.0190704	0.0172758	0.0251303
	75.6573	50-100	0.0184028	0.0328279	0.239055	0.0308045
	75.6573	50-100	0.0188135	0.0169523	0.0217644	0.0219722
	75.6573	50-100	0.0242412	0.032322	0.0187105	0.0431282
	75.6573	50-100	0.0263921	0.0340884	0.0385224	0.0365783
	75.6573	50-100	0.0276056	0.0263199	0.0505838	0.0352706
	75.6573	50-100	0.0334536	0.0339958	0.023269	0.0394494
	75.6573	50-100	0.0372928	0.0277354	0.0422099	0.0427637
	75.6573	50-100	0.0401228	0.0369822	0.056162	0.0386551
	75.6573	50-100	0.0427381	0.0350508	0.0345472	0.0348929
	75.6573	50-100	0.0434396	0.0361268	0.0473122	0.0382188
	75.6573	50-100	0.0434959	0.0510279	0.0597006	0.0523192
	75.6573	50-100	0.0474456	0.0443483	0.0224692	0.0418035
	75.6573	50-100	0.0479103	0.0477058	0.0254581	0.0499512
	75.6573	50-100	0.0577437	0.031571	0.0504437	0.0316705
	75.6573	50-100	0.0580055	0.0306313	0.0616549	0.0340913
	75.6573	50-100	0.0607942	0.0516962	0.0324807	0.0509372
	75.6573	50-100	0.0609688	0.048609	0.0718379	0.050452
	75.6573	50-100	0.063484	0.0637187	0.0741497	0.0705051
	75.6573	50-100	0.0679843	0.113106	0.278912	0.0643704
	75.6573	50-100	0.0741294	0.0894069	0.179061	0.0840218
	75.6573	50-100	0.0890496	0.0884055	0.100449	0.0977891
	75.6573	50-100	0.0892169	0.0869031	0.102129	0.0898419
	75.6573	50-100	0.0935582	0.100018	0.118067	0.110445
	75.6573	50-100	0.113367	0.120353	0.166058	0.124543
	75.6573	50-100	0.350644	0.166679	0.221414	0.293397
	75.6573	50-100	0.476484	0.583333	0.578236	0.357639
	75.6573	50-100	0.499545	0.380513	0.371571	0.343173
	75.6573	50-100	0.557495	0.35984	0.288433	0.292573
	75.6573	50-100	0.590699	0.718882	0.715321	0.367528
	75.6573	50-100	0.858509	0.894747	0.914664	0.895581
	73.1354	50-100	0.00371474	0.00418827	0.0011779	0.00683969
	73.1354	50-100	0.00446304	0.00487153	0.000621004	0.0062024
	73.1354	50-100	0.00560776	0.00393231	0.00858534	0.00690774
	73.1354	50-100	0.00834555	0.00795858	0.00782409	0.00982855
	73.1354	50-100	0.0084158	0.0139829	0.00409937	0.0150137
	73.1354	50-100	0.00920519	0.00790785	0.0171032	0.00966298
	73.1354	50-100	0.0117381	0.0263464	0.022905	0.0345214
	73.1354	50-100	0.0117996	0.0080264	0.0102292	0.0108842
	73.1354	50-100	0.0139729	0.0145673	0.0179453	0.0168564
	73.1354	50-100	0.0151419	0.0147501	0.0111167	0.017218
	73.1354	50-100	0.0154598	0.0184218	0.0328991	0.0266946
	73.1354	50-100	0.0161765	0.00639164	0.00684227	0.0102931
	73.1354	50-100	0.0180486	0.0167314	0.0218479	0.0188566
	73.1354	50-100	0.0201057	0.027381	0.0153628	0.0312557
	73.1354	50-100	0.0225194	0.0344558	0.0274205	0.0463695
	73.1354	50-100	0.0230229	0.0212821	0.0411963	0.0237151
	73.1354	50-100	0.0277802	0.0265804	0.0291714	0.0312709
	73.1354	50-100	0.0312158	0.0389389	0.0376049	0.0379187
	73.1354	50-100	0.032705	0.0349357	0.0195609	0.0349392
	73.1354	50-100	0.0336899	0.0351923	0.047262	0.0363101
	73.1354	50-100	0.0361976	0.0310271	0.0419275	0.0333626
	73.1354	50-100	0.0362784	0.0325432	0.031514	0.0403223
	73.1354	50-100	0.0375384	0.0357489	0.0510055	0.0363027
	73.1354	50-100	0.0446982	0.0367267	0.072444	0.0501404
	73.1354	50-100	0.0470197	0.0478514	0.0545339	0.0499657
	73.1354	50-100	0.0488349	0.0501081	0.06387	0.0516314
	73.1354	50-100	0.0587261	0.0434455	0.0628059	0.0511451
	73.1354	50-100	0.0629614	0.0476631	0.0559642	0.0506129
	73.1354	50-100	0.0645241	0.0524526	0.0675914	0.0566731
	73.1354	50-100	0.064644	0.0559491	0.0688179	0.0572634
	73.1354	50-100	0.0665828	0.0626061	0.0751952	0.0706064
	73.1354	50-100	0.0703212	0.0597738	0.0656521	0.0623346
	73.1354	50-100	0.0731759	0.0559451	0.09526	0.0737409
	73.1354	50-100	0.0734936	0.0594254	0.0872279	0.0761705
	73.1354	50-100	0.0759613	0.130071	0.101389	0.131449
	73.1354	50-100	0.0870821	0.0716563	0.0800556	0.0766701
	73.1354	50-100	0.0984889	0.102591	0.129743	0.105067
	73.1354	50-100	0.138888	0.201732	0.141794	0.115576
	73.1354	50-100	0.141955	0.161175	0.200284	0.178363
	73.1354	50-100	0.20985	0.194731	0.152048	0.205799
	73.1354	50-100	0.579954	0.590089	0.594048	0.51617
	73.1354	50-100	0.732874	0.695542	0.75179	0.727952
	70.6135	50-100	0.00850155	0.00492696	0.00917628	0.00589144
	70.6135	50-100	0.00936868	0.0113256	0.0208935	0.0159825
	70.6135	50-100	0.0126053	0.00631149	0.00214967	0.00717214
	70.6135	50-100	0.0135681	0.0168999	0.00233897	0.0205983
	70.6135	50-100	0.0147205	0.00736042	0.00358977	0.00923926
	70.6135	50-100	0.0149205	0.0136234	0.0117126	0.015718
	70.6135	50-100	0.0157174	0.0226391	0.0372421	0.0253508
	70.6135	50-100	0.0183837	0.00743722	0.0104394	0.0114222
	70.6135	50-100	0.0184565	0.00774526	0.0120203	0.0116117
	70.6135	50-100	0.018855	0.0143119	0.00746177	0.0160411
	70.6135	50-100	0.0225779	0.0403545	0.0348445	0.0484522
	70.6135	50-100	0.0247414	0.0093257	0.0210418	0.0100831
	70.6135	50-100	0.0249834	0.0381102	0.0339519	0.0384142
	70.6135	50-100	0.0267041	0.0351334	0.0144412	0.0343525
	70.6135	50-100	0.0315486	0.02351	0.0395322	0.0252227
	70.6135	50-100	0.0349141	0.0309237	0.0646824	0.0498641
	70.6135	50-100	0.0356905	0.0549968	0.278555	0.0412036
	70.6135	50-100	0.0418174	0.0379609	0.0432242	0.0407819
	70.6135	50-100	0.042047	0.0356674	0.0429788	0.0401355
	70.6135	50-100	0.0430019	0.0318207	0.0529227	0.0349723
	70.6135	50-100	0.0448108	0.059433	0.0738853	0.0686828
	70.6135	50-100	0.0453971	0.0452105	0.052168	0.0487869
	70.6135	50-100	0.0461428	0.0373368	0.051715	0.0387268
	70.6135	50-100	0.0465118	0.0402658	0.0530026	0.0414826
	70.6135	50-100	0.047716	0.0574859	0.0738971	0.0620823
	70.6135	50-100	0.0486553	0.0381815	0.043636	0.037992
	70.6135	50-100	0.0488481	0.0433559	0.0583992	0.047094
	70.6135	50-100	0.0490785	0.0450814	0.0512016	0.0485515
	70.6135	50-100	0.0571059	0.057544	0.0665321	0.0628814
	70.6135	50-100	0.058695	0.0623268	0.0656846	0.0614918
	70.6135	50-100	0.0602205	0.0579431	0.033298	0.0611189
	70.6135	50-100	0.061143	0.0529574	0.07181	0.0562138
	70.6135	50-100	0.0643489	0.0686141	0.0715913	0.0774125
	70.6135	50-100	0.0662271	0.0678661	0.0678378	0.0712393
	70.6135	50-100	0.0674303	0.0788769	0.0830797	0.0655451
	70.6135	50-100	0.0692807	0.0540242	0.0862402	0.0621029
	70.6135	50-100	0.0824385	0.0405642	0.0689977	0.0458252
	70.6135	50-100	0.100676	0.179371	0.204355	0.162401
	70.6135	50-100	0.101426	0.082484	0.0932768	0.0892822
	70.6135	50-100	0.106042	0.254619	0.496996	0.0672846
	70.6135	50-100	0.112776	0.327405	0.379598	0.206982
	70.6135	50-100	0.128741	0.0907197	0.132935	0.109514
	70.6135	50-100	0.388661	0.254895	0.368656	0.183031
	70.6135	50-100	0.568453	0.713238	0.699282	0.499422
	70.6135	50-100	0.864711	0.726268	0.580313	0.450645
	70.6135	50-100	0.864845	0.783963	0.775357	0.498567
	70.6135	50-100	0.954618	0.915779	0.893611	0.701534
	68.0916	50-100	0.00123613	0.00341286	0.00278496	0.00501026
	68.0916	50-100	0.00315362	0.00408955	0.00816859	0.00612374
	68.0916	50-100	0.00600073	0.0101762	0.00663073	0.0138496
	68.0916	50-100	0.00779371	0.0141673	0.0165338	0.0204861
	68.0916	50-100	0.0080073	0.00553663	0.00144439	0.0077145
	68.0916	50-100	0.00809106	0.00645149	0.00761942	0.0106917
	68.0916	50-100	0.00811941	0.0107013	0.0216177	0.0164339
	68.0916	50-100	0.00871262	0.00770698	0.00668728	0.00872479
	68.0916	50-100	0.00936606	0.00975049	0.0150604	0.0113821
	68.0916	50-100	0.00962953	0.00958679	0.0134397	0.0143088
	68.0916	50-100	0.00967003	0.00706274	0.00753659	0.0106888
	68.0916	50-100	0.0101594	0.00971874	0.0208476	0.0151077
	68.0916	50-100	0.0105558	0.0127756	0.0143599	0.0179542
	68.0916	50-100	0.0114692	0.0118907	0.0160928	0.0177084
	68.0916	50-100	0.012134	0.0190828	0.0164064	0.0258631
	68.0916	50-100	0.0122406	0.006172	0.010865	0.00947698
	68.0916	50-100	0.0132653	0.0187955	0.0248178	0.0204778
	68.0916	50-100	0.0159343	0.0206658	0.0156489	0.0222389
	68.0916	50-100	0.0172088	0.0216046	0.023987	0.0261048
	68.0916	50-100	0.017877	0.037311	0.01661	0.049758
	68.0916	50-100	0.0180125	0.0182904	0.0137378	0.0220832
	68.0916	50-100	0.0194152	0.0184312	0.0292517	0.0237983
	68.0916	50-100	0.0214631	0.0213745	0.0330431	0.0264328
	68.0916	50-100	0.0230458	0.0158326	0.0191139	0.0180239
	68.0916	50-100	0.0232103	0.028353	0.0359984	0.0320561
	68.0916	50-100	0.023323	0.0151761	0.0149294	0.0181074
	68.0916	50-100	0.0276305	0.0340561	0.0457304	0.0364526
	68.0916	50-100	0.0286815	0.0294222	0.0443766	0.0301786
	68.0916	50-100	0.0291313	0.00844363	0.00682149	0.00945202
	68.0916	50-100	0.0324482	0.038794	0.0442709	0.0383826
	68.0916	50-100	0.0347133	0.0623076	0.0475971	0.063949
	68.0916	50-100	0.0349787	0.0177991	0.0187973	0.0239518
	68.0916	50-100	0.036099	0.0388634	0.0519606	0.0504587
	68.0916	50-100	0.0363062	0.0335846	0.0549214	0.0490056
	68.0916	50-100	0.0370822	0.0413646	0.0414948	0.0452178
	68.0916	50-100	0.0395995	0.033989	0.0387477	0.0386483
	68.0916	50-100	0.0405858	0.0395772	0.0507105	0.0448716
	68.0916	50-100	0.0435813	0.0385705	0.0526736	0.041628
	68.0916	50-100	0.0438478	0.0336592	0.0497026	0.0352555
	68.0916	50-100	0.0442098	0.040724	0.0582548	0.048578
	68.0916	50-100	0.0452929	0.0297334	0.0272987	0.0315038
	68.0916	50-100	0.0463381	0.0370424	0.0419954	0.0412103
	68.0916	50-100	0.050412	0.0478996	0.0666803	0.0537867
	68.0916	50-100	0.0518842	0.0555715	0.056368	0.0595796
	68.0916	50-100	0.0526041	0.045659	0.0587159	0.0524601
	68.0916	50-100	0.0527459	0.0567473	0.0300781	0.0562714
	68.0916	50-100	0.0572046	0.0658319	0.0688294	0.0697841
	68.0916	50-100	0.0587881	0.0761006	0.0999067	0.0800618
	68.0916	50-100	0.058836	0.0532257	0.0732673	0.0541375
	68.0916	50-100	0.0593498	0.0525323	0.054601	0.0596829
	68.0916	50-100	0.0595244	0.0465436	0.067565	0.0676087
	68.0916	50-100	0.0603959	0.049051	0.0663318	0.0602668
	68.0916	50-100	0.0610695	0.0572281	0.0762443	0.0580147
	68.0916	50-100	0.0619953	0.0484238	0.0702482	0.0516133
	68.0916	50-100	0.0664349	0.0547814	0.0762546	0.0647808
	68.0916	50-100	0.0676754	0.0625166	0.0784815	0.0679314
	68.0916	50-100	0.0681779	0.128893	0.154642	0.106956
	68.0916	50-100	0.0683983	0.0553214	0.0684392	0.0584129
	68.0916	50-100	0.0705464	0.0617528	0.0777461	0.0634898
	68.0916	50-100	0.0735538	0.0676818	0.0920389	0.0801776
	68.0916	50-100	0.0736708	0.0687112	0.0762219	0.0737397
	68.0916	50-100	0.0770712	0.0642926	0.0735517	0.0658926
	68.0916	50-100	0.0804177	0.0561442	0.060969	0.0597135
	68.0916	50-100	0.0818882	0.0845549	0.108049	0.0945338
	68.0916	50-100	0.0823418	0.0763289	0.0904924	0.08188
	68.0916	50-100	0.0828174	0.0746612	0.084425	0.0761365
	68.0916	50-100	0.0899671	0.0743192	0.0922995	0.0792613
	68.0916	50-100	0.0940765	0.0832892	0.104849	0.0940096
	68.0916	50-100	0.0940918	0.0788894	0.102149	0.0846457
	68.0916	50-100	0.0958495	0.11459	0.161675	0.134052
	68.0916	50-100	0.0962335	0.0828898	0.112247	0.0893354
	68.0916	50-100	0.0998693	0.0968273	0.0984204	0.10298
	68.0916	50-100	0.116505	0.0908757	0.101027	0.115968
	68.0916	50-100	0.246927	0.252787	0.221138	0.255527
	68.0916	50-100	0.490681	0.282932	0.3001	0.230177
	68.0916	50-100	0.50306	0.382038	0.390405	0.357049
	68.0916	50-100	0.709673	0.616677	0.591728	0.692965
	68.0916	50-100	0.792341	0.692106	0.667553	0.739543
	68.0916	50-100	0.832106	0.585351	0.562325	0.468331
	65.5697	50-100	0.0009151	0.00377124	0.00563178	0.00464631
	65.5697	50-100	0.00349445	0.00666748	0.0102324	0.0173391
	65.5697	50-100	0.00616092	0.00629664	0.00938306	0.0123789
	65.5697	50-100	0.00892286	0.00896106	0.0124183	0.0141105
	65.5697	50-100	0.0125651	0.0174401	0.018775	0.0212891
	65.5697	50-100	0.0179783	0.0114182	0.00665795	0.0122687
	65.5697	50-100	0.0228439	0.0187096	0.0349825	0.0319379
	65.5697	50-100	0.0229497	0.0243251	0.0249606	0.0301742
	65.5697	50-100	0.0265786	0.0268845	0.0375325	0.027794
	65.5697	50-100	0.0268324	0.0207275	0.0362034	0.0228609
	65.5697	50-100	0.028624	0.0751367	0.0520492	0.0427036
	65.5697	50-100	0.0304972	0.154665	0.156564	0.105482
	65.5697	50-100	0.0355872	0.034008	0.0478539	0.0343964
	65.5697	50-100	0.0372783	0.0364044	0.0378707	0.0433432
	65.5697	50-100	0.0400849	0.0702547	0.0847589	0.0993516
	65.5697	50-100	0.0428506	0.0755644	0.23991	0.100935
	65.5697	50-100	0.043301	0.0411416	0.0572122	0.0405216
	65.5697	50-100	0.0448041	0.0387576	0.0365992	0.0402103
	65.5697	50-100	0.0468055	0.0439303	0.0521763	0.045401
	65.5697	50-100	0.0470867	0.0547058	0.0651654	0.0574187
	65.5697	50-100	0.0475598	0.071392	0.0943114	0.0752436
	65.5697	50-100	0.0475906	0.0448998	0.0639883	0.0481902
	65.5697	50-100	0.0478244	0.125905	0.13857	0.120723
	65.5697	50-100	0.0490135	0.0435845	0.0579561	0.0415925
	65.5697	50-100	0.0527121	0.0440272	0.075681	0.0597204
	65.5697	50-100	0.0531179	0.0657229	0.0789189	0.0720916
	65.5697	50-100	0.0585587	0.045517	0.0651095	0.0499915
	65.5697	50-100	0.059781	0.0470128	0.0677329	0.051014
	65.5697	50-100	0.060925	0.0780095	0.0807501	0.0664676
	65.5697	50-100	0.0634487	0.0608792	0.07198	0.0680544
	65.5697	50-100	0.0702759	0.0758557	0.0241369	0.0877733
	65.5697	50-100	0.070694	0.0631898	0.0996604	0.0742966
	65.5697	50-100	0.0708169	0.047233	0.0643669	0.0498229
	65.5697	50-100	0.072231	0.0724061	0.0783102	0.0798087
	65.5697	50-100	0.0755483	0.0991901	0.037187	0.0932088
	65.5697	50-100	0.0801265	0.0723374	0.0921401	0.0815259
	65.5697	50-100	0.0807745	0.081526	0.0960668	0.0893735
	65.5697	50-100	0.0808113	0.115462	0.112652	0.172718
	65.5697	50-100	0.0810654	0.069192	0.0865916	0.076338
	65.5697	50-100	0.0850434	0.0596139	0.076397	0.0836585
	65.5697	50-100	0.0852095	0.0791349	0.10567	0.0840862
	65.5697	50-100	0.086085	0.0843547	0.0855886	0.0805966
	65.5697	50-100	0.0971965	0.144594	0.20424	0.16703
	65.5697	50-100	0.100025	0.0626053	0.0860826	0.0691584
	65.5697	50-100	0.107978	0.0753176	0.124376	0.0962952
	65.5697	50-100	0.124415	0.298011	0.391667	0.239205
	65.5697	50-100	0.221666	0.298996	0.297336	0.248863
	65.5697	50-100	0.913266	0.91771	0.903406	0.903086
	63.0478	50-100	0.00136232	0.00253635	0.00403785	0.00531068
	63.0478	50-100	0.00234018	0.00360926	0.0110135	0.00395371
	63.0478	50-100	0.00503388	0.0042814	0.00858207	0.00576117
	63.0478	50-100	0.00564456	0.00503143	0.00989847	0.00670911
	63.0478	50-100	0.00583441	0.0110633	0.0143861	0.0143026
	63.0478	50-100	0.007481	0.0178182	0.0130354	0.0229357
	63.0478	50-100	0.00786196	0.0120487	0.012602	0.0184272
	63.0478	50-100	0.00794893	0.00671681	0.0107944	0.00882451
	63.0478	50-100	0.00876836	0.00904395	0.00650157	0.0115293
	63.0478	50-100	0.0111638	0.0124214	0.0164437	0.0158409
	63.0478	50-100	0.0123755	0.0174579	0.0135916	0.029179
	63.0478	50-100	0.017334	0.0127901	0.00573176	0.0132752
	63.0478	50-100	0.0248185	0.0282162	0.0380475	0.0293336
	63.0478	50-100	0.0256642	0.0277125	0.0196204	0.0293279
	63.0478	50-100	0.0293082	0.0331735	0.0414465	0.0361224
	63.0478	50-100	0.0387852	0.0386508	0.0339935	0.0526339
	63.0478	50-100	0.0409307	0.0463109	0.0662215	0.046842
	63.0478	50-100	0.044083	0.0425158	0.047191	0.0434914
	63.0478	50-100	0.0446631	0.0390587	0.0652909	0.0411015
	63.0478	50-100	0.0447497	0.0562158	0.0895499	0.0559424
	63.0478	50-100	0.0465511	0.0480118	0.0550751	0.0478801
	63.0478	50-100	0.0478399	0.0341524	0.0578324	0.0326715
	63.0478	50-100	0.0518926	0.0691142	0.0587888	0.0583648
	63.0478	50-100	0.0521374	0.0482958	0.0550614	0.0544146
	63.0478	50-100	0.052515	0.0478702	0.0867899	0.0589801
	63.0478	50-100	0.0580325	0.0544799	0.0619757	0.0592618
	63.0478	50-100	0.0635708	0.0931516	0.0629415	0.127328
	63.0478	50-100	0.0682611	0.0622814	0.0799149	0.0795061
	63.0478	50-100	0.0713146	0.0600873	0.0733947	0.0625496
	63.0478	50-100	0.0744584	0.0391123	0.0601886	0.0421223
	63.0478	50-100	0.080686	0.0523203	0.067135	0.061752
	63.0478	50-100	0.0808993	0.0875061	0.108455	0.0988855
	63.0478	50-100	0.0848716	0.062236	0.0877513	0.0667111
	63.0478	50-100	0.0855949	0.0990268	0.0844344	0.0822697
	63.0478	50-100	0.0911325	0.099084	0.103188	0.11648
	63.0478	50-100	0.0932341	0.111605	0.124417	0.168913
	63.0478	50-100	0.102538	0.102868	0.0569134	0.098908
	63.0478	50-100	0.110905	0.103494	0.0611763	0.104853
	63.0478	50-100	0.12132	0.0936308	0.13886	0.118152
	63.0478	50-100	0.152463	0.196207	0.259432	0.186416
	63.0478	50-100	0.170162	0.182866	0.114838	0.184072
	63.0478	50-100	0.227037	0.4903	0.437078	0.274683
	63.0478	50-100	0.257792	0.288291	0.33709	0.274338
	63.0478	50-100	0.478236	0.36566	0.288887	0.291798
	63.0478	50-100	0.787761	0.883255	0.8909	0.871729
	63.0478	50-100	0.817615	0.694955	0.712455	0.527679
	63.0478	50-100	0.83898	0.810607	0.74459	0.694301
	63.0478	50-100	0.8957	0.915718	0.930123	0.905684
	60.5259	50-100	0.000114395	0.00586485	0.00567657	0.00531765
	60.5259	50-100	0.00196487	0.00491452	0.0124501	0.010939
	60.5259	50-100	0.00265017	0.00651479	0.0137862	0.00833228
	60.5259	50-100	0.00323871	0.0048544	0	0.00477706
	60.5259	50-100	0.00622789	0.00622785	0.00660694	0.00784732
	60.5259	50-100	0.0079365	0.00904632	0.00507672	0.0122542
	60.5259	50-100	0.00964754	0.0171621	0.0120643	0.0211943
	60.5259	50-100	0.0128883	0.0182086	0.02053	0.0251224
	60.5259	50-100	0.0144457	0.0125681	0.0153843	0.0145496
	60.5259	50-100	0.0172557	0.0291224	0.0378941	0.0261162
	60.5259	50-100	0.0222345	0.0260969	0.0546344	0.0343253
	60.5259	50-100	0.0235466	0.0318774	0.0345967	0.031435
	60.5259	50-100	0.0239659	0.029814	0.0341624	0.0320509
	60.5259	50-100	0.0250368	0.0228934	0.0363073	0.0261738
	60.5259	50-100	0.025811	0.0315218	0.0259273	0.037049
	60.5259	50-100	0.0291218	0.0279288	0.0410846	0.0318674
	60.5259	50-100	0.0308701	0.058789	0.0662133	0.0415163
	60.5259	50-100	0.0326302	0.0294012	0.0389021	0.031598
	60.5259	50-100	0.0337588	0.0174952	0.0412645	0.0232221
	60.5259	50-100	0.0366917	0.0425716	0.056967	0.0523076
	60.5259	50-100	0.0377064	0.0373049	0.0439769	0.0382369
	60.5259	50-100	0.0392237	0.0383119	0.0592098	0.0263204
	60.5259	50-100	0.0440636	0.0654958	0.264225	0.0531742
	60.5259	50-100	0.0474906	0.037434	0.0500444	0.0397215
	60.5259	50-100	0.0531968	0.0667485	0.0719862	0.0708214
	60.5259	50-100	0.0532052	0.0894327	0.177765	0.0595356
	60.5259	50-100	0.0546981	0.0564781	0.0697129	0.0606887
	60.5259	50-100	0.0554878	0.0478959	0.0704672	0.0520003
	60.5259	50-100	0.0570286	0.0544493	0.0637299	0.0559098
	60.5259	50-100	0.0602342	0.0592953	0.071999	0.0604066
	60.5259	50-100	0.0636012	0.0671843	0.0867627	0.07674
	60.5259	50-100	0.0651046	0.0755422	0.100356	0.075876
	60.5259	50-100	0.065671	0.0562279	0.0716264	0.0575126
	60.5259	50-100	0.0666134	0.0551153	0.0739603	0.0593038
	60.5259	50-100	0.0700824	0.0812544	0.122965	0.0868448
	60.5259	50-100	0.0717478	0.0492779	0.065842	0.0544974
	60.5259	50-100	0.0733665	0.0667244	0.0963394	0.0694999
	60.5259	50-100	0.0751831	0.0600042	0.0658825	0.0624039
	60.5259	50-100	0.0783297	0.0710996	0.0910615	0.0779993
	60.5259	50-100	0.0792925	0.0600172	0.0818822	0.0634678
	60.5259	50-100	0.0803265	0.0900792	0.0922494	0.129876
	60.5259	50-100	0.0844723	0.0758258	0.0960402	0.0822465
	60.5259	50-100	0.0895234	0.0779064	0.0770861	0.103246
	60.5259	50-100	0.0897546	0.0724313	0.0905317	0.0754225
	60.5259	50-100	0.0954758	0.0822441	0.0937091	0.0863722
	60.5259	50-100	0.0977909	0.0679645	0.0973296	0.0692815
	60.5259	50-100	0.0978163	0.0921842	0.111086	0.0993538
	60.5259	50-100	0.105497	0.0750554	0.0857562	0.0855694
	60.5259	50-100	0.131707	0.289799	0.102974	0.190614
	60.5259	50-100	0.220141	0.387815	0.446468	0.252049
	60.5259	50-100	0.22628	0.384407	0.371473	0.232672
	60.5259	50-100	0.285789	0.742426	0.812055	0.619766
	60.5259	50-100	0.338268	0.577022	0.683665	0.402283
	60.5259	50-100	0.342208	0.422992	0.513198	0.235599
	60.5259	50-100	0.431671	0.41034	0.32946	0.446616
	60.5259	50-100	0.432823	0.478662	0.480919	0.461569
	60.5259	50-100	0.59532	0.291564	0.193938	0.431215
	60.5259	50-100	0.644556	0.680016	0.755628	0.668557
	60.5259	50-100	0.665845	0.696149	0.764027	0.679727
	60.5259	50-100	0.684531	0.735489	0.723026	0.729836
	58.0039	50-100	0.0038675	0.00109037	0.00638878	0.00276637
	58.0039	50-100	0.00435036	0.00404226	0.00411836	0.00783903
	58.0039	50-100	0.00526666	0.0128557	0.011281	0.017915
	58.0039	50-100	0.00558496	0.00537028	0.0113769	0.008085
	58.0039	50-100	0.00650991	0.00898059	0.0117961	0.0128139
	58.0039	50-100	0.00862774	0.00755627	0.00268607	0.00891461
	58.0039	50-100	0.009	0.00446439	0.00138568	0.00569619
	58.0039	50-100	0.0100815	0.0122606	0.0120938	0.0168628
	58.0039	50-100	0.0102494	0.0198935	0.018071	0.0277104
	58.0039	50-100	0.0129061	0.0213436	0.0195575	0.0274994
	58.0039	50-100	0.0157947	0.0163098	0.0149774	0.019057
	58.0039	50-100	0.0170449	0.0247277	0.0619762	0.0402347
	58.0039	50-100	0.018313	0.0155529	0.0158327	0.0175785
	58.0039	50-100	0.0250176	0.0281629	0.0339605	0.0264178
	58.0039	50-100	0.0257333	0.0178886	0.0205602	0.0215693
	58.0039	50-100	0.0265324	0.0309214	0.0396298	0.0354117
	58.0039	50-100	0.0268095	0.0177828	0.0220118	0.0210868
	58.0039	50-100	0.0341742	0.0345371	0.036478	0.0414667
	58.0039	50-100	0.0377811	0.0382476	0.0312365	0.0393752
	58.0039	50-100	0.0385071	0.0301669	0.0393259	0.0324239
	58.0039	50-100	0.0408018	0.029554	0.0393323	0.0327058
	58.0039	50-100	0.0418987	0.0495469	0.0522929	0.0503896
	58.0039	50-100	0.0419498	0.0352107	0.0530647	0.0364445
	58.0039	50-100	0.0433989	0.0443184	0.0498451	0.0512735
	58.0039	50-100	0.0446005	0.0397546	0.0507939	0.0443444
	58.0039	50-100	0.0449779	0.0501723	0.0626245	0.0574684
	58.0039	50-100	0.047041	0.0404542	0.0527592	0.0456956
	58.0039	50-100	0.047483	0.0571271	0.046198	0.0618165
	58.0039	50-100	0.047953	0.0568173	0.0661548	0.0606834
	58.0039	50-100	0.0491981	0.0473035	0.0548347	0.0548155
	58.0039	50-100	0.0515484	0.0471325	0.0495826	0.0596495
	58.0039	50-100	0.0525733	0.0546856	0.0667395	0.0560666
	58.0039	50-100	0.054684	0.0421586	0.054604	0.0452156
	58.0039	50-100	0.055939	0.0490506	0.067861	0.0530766
	58.0039	50-100	0.0574622	0.0487866	0.0601217	0.0504181
	58.0039	50-100	0.0579355	0.0514104	0.050303	0.0597689
	58.0039	50-100	0.0580872	0.0495497	0.0548179	0.0546158
	58.0039	50-100	0.0588376	0.0701581	0.0880735	0.106442
	58.0039	50-100	0.065352	0.0644993	0.0771868	0.0737406
	58.0039	50-100	0.0680131	0.0544846	0.156764	0.0458441
	58.0039	50-100	0.0681952	0.0664547	0.0810825	0.0689575
	58.0039	50-100	0.0699859	0.0556871	0.177132	0.0509832
	58.0039	50-100	0.0722886	0.0838296	0.159748	0.134783
	58.0039	50-100	0.0736538	0.0643621	0.0637387	0.0825516
	58.0039	50-100	0.0831354	0.0821416	0.129845	0.0913522
	58.0039	50-100	0.0863149	0.0755259	0.104145	0.0836618
	58.0039	50-100	0.0881712	0.0639775	0.107708	0.0691898
	58.0039	50-100	0.0976572	0.0937682	0.35434	0.113336
	58.0039	50-100	0.0978375	0.124142	0.0548853	0.111655
	58.0039	50-100	0.105036	0.0668663	0.102093	0.0740869
	58.0039	50-100	0.114084	0.100674	0.129471	0.10909
	58.0039	50-100	0.167622	0.107908	0.0848064	0.0808538
	58.0039	50-100	0.291842	0.201598	0.178302	0.15597
	58.0039	50-100	0.308977	0.357884	0.501437	0.218322
	58.0039	50-100	0.639999	0.687536	0.685135	0.680083
	55.482	50-100	0.00257136	0.00414912	0.00333146	0.00572104
	55.482	50-100	0.00567596	0.0138211	0.00893497	0.0135405
	55.482	50-100	0.0084605	0.0125258	0.141443	0.0190078
	55.482	50-100	0.0103139	0.00649724	0.00865215	0.00671154
	55.482	50-100	0.0109727	0.0252045	0.0151936	0.0306327
	55.482	50-100	0.0125221	0.00551603	0.0310757	0.0112186
	55.482	50-100	0.0157906	0.0418034	0.0538122	0.0412364
	55.482	50-100	0.0175008	0.0302836	0.054354	0.0350323
	55.482	50-100	0.0233854	0.0084569	0.0109832	0.00899834
	55.482	50-100	0.0274735	0.0304285	0.0248377	0.0529243
	55.482	50-100	0.0282968	0.0209544	0.0221993	0.0250362
	55.482	50-100	0.0283265	0.0274319	0.0457576	0.0332439
	55.482	50-100	0.0293107	0.028447	0.0171789	0.0320504
	55.482	50-100	0.0317321	0.0317635	0.0577992	0.0325704
	55.482	50-100	0.0364035	0.0495224	0.0573768	0.0483666
	55.482	50-100	0.0371233	0.0237172	0.0357261	0.0252924
	55.482	50-100	0.0442353	0.141017	0.214886	0.0751655
	55.482	50-100	0.0473134	0.054532	0.0565286	0.0609358
	55.482	50-100	0.0484136	0.0519847	0.0735714	0.0597236
	55.482	50-100	0.0485777	0.0585819	0.0630385	0.0595214
	55.482	50-100	0.0519073	0.0745969	0.236317	0.0982962
	55.482	50-100	0.0523528	0.0337066	0.0372916	0.103434
	55.482	50-100	0.0559223	0.0534288	0.0708728	0.0596507
	55.482	50-100	0.0579705	0.0512784	0.0908477	0.0527537
	55.482	50-100	0.0582733	0.0538544	0.0812538	0.0547093
	55.482	50-100	0.0610015	0.0542538	0.0534132	0.073527
	55.482	50-100	0.06106	0.0626634	0.241798	0.0669151
	55.482	50-100	0.0665505	0.0632533	0.0882637	0.0675708
	55.482	50-100	0.070841	0.0495814	0.0236484	0.0452548
	55.482	50-100	0.073076	0.0543696	0.078352	0.0667843
	55.482	50-100	0.0775526	0.0709986	0.103085	0.0728489
	55.482	50-100	0.0786091	0.0814761	0.106987	0.0854593
	55.482	50-100	0.080128	0.101175	0.10443	0.103422
	55.482	50-100	0.0897869	0.116992	0.152388	0.147446
	55.482	50-100	0.0929325	0.0984162	0.153775	0.103941
	55.482	50-100	0.100108	0.0645742	0.087662	0.0719519
	55.482	50-100	0.102632	0.111518	0.175713	0.137598
	55.482	50-100	0.11009	0.134356	0.149755	0.139046
	55.482	50-100	0.121457	0.466426	0.636556	0.2591
	55.482	50-100	0.211211	0.227176	0.252141	0.197335
	55.482	50-100	0.228658	0.18195	0.196963	0.204482
	55.482	50-100	0.38529	0.392159	0.420262	0.310371
	55.482	50-100	0.385909	0.676302	0.711873	0.59222
	55.482	50-100	0.4216	0.582862	0.672611	0.498755
	52.9601	50-100	0.00280497	0.00371541	0.0110121	0.00665594
	52.9601	50-100	0.00394298	0.0145103	0.00708557	0.0154979
	52.9601	50-100	0.0070491	0.00456381	0.000467644	0.0051507
	52.9601	50-100	0.00963573	0.0101985	0.0106571	0.0149481
	52.9601	50-100	0.0126866	0.0176543	0.00382371	0.0216115
	52.9601	50-100	0.0131496	0.01607	0.01214	0.0199968
	52.9601	50-100	0.0140871	0.0198087	0.0403543	0.0232747
	52.9601	50-100	0.0188334	0.0123729	0.00827048	0.0136711
	52.9601	50-100	0.0264843	0.0287676	0.0307268	0.0297246
	52.9601	50-100	0.0314572	0.0372485	0.0456679	0.0393051
	52.9601	50-100	0.0332726	0.0338907	0.033268	0.0381573
	52.9601	50-100	0.0340163	0.0357506	0.0311586	0.0423289
	52.9601	50-100	0.0354358	0.0262432	0.028761	0.0311421
	52.9601	50-100	0.0402498	0.0286701	0.0290286	0.0319466
	52.9601	50-100	0.0414309	0.0225524	0.0134697	0.0242402
	52.9601	50-100	0.0419056	0.0466716	0.0547315	0.04551
	52.9601	50-100	0.0423237	0.033014	0.0552981	0.0333729
	52.9601	50-100	0.0444764	0.0454316	0.0422729	0.0456786
	52.9601	50-100	0.0478814	0.0431252	0.0225927	0.0425106
	52.9601	50-100	0.0501424	0.0545674	0.066174	0.0585475
	52.9601	50-100	0.0551458	0.0532722	0.101991	0.0489343
	52.9601	50-100	0.0601028	0.0633371	0.0792204	0.0726241
	52.9601	50-100	0.0602038	0.0418811	0.0782468	0.0520728
	52.9601	50-100	0.063232	0.0785514	0.0942482	0.0818143
	52.9601	50-100	0.0638408	0.0606051	0.075324	0.0699013
	52.9601	50-100	0.0641101	0.057588	0.0707995	0.0599676
	52.9601	50-100	0.0718467	0.0334612	0.0486444	0.0403564
	52.9601	50-100	0.0804574	0.0840441	0.0926404	0.0862645
	52.9601	50-100	0.0806493	0.066465	0.0838592	0.0687154
	52.9601	50-100	0.0853853	0.0759446	0.088296	0.0851013
	52.9601	50-100	0.0882686	0.105197	0.0544719	0.10316
	52.9601	50-100	0.0921166	0.11847	0.275781	0.114857
	52.9601	50-100	0.100025	0.0720738	0.0882875	0.101733
	52.9601	50-100	0.10243	0.102108	0.312596	0.116312
	52.9601	50-100	0.107162	0.0974292	0.120615	0.102222
	52.9601	50-100	0.11458	0.0963976	0.128568	0.110661
	52.9601	50-100	0.114896	0.125768	0.0928378	0.0743505
	52.9601	50-100	0.129743	0.0748003	0.0924991	0.0809537
	52.9601	50-100	0.26869	0.257942	0.213379	0.1716
	52.9601	50-100	0.311003	0.32849	0.664902	0.34913
	52.9601	50-100	0.435541	0.478156	0.439259	0.457634
	52.9601	50-100	0.484429	0.502156	0.452391	0.455152
	52.9601	50-100	0.572213	0.429311	0.379447	0.315359
	52.9601	50-100	0.619089	0.255687	0.252543	0.216039
	52.9601	50-100	0.681607	0.70133	0.745995	0.693665
	50.4382	50-100	0.000820144	0.00505776	0.0110258	0.00742102
	50.4382	50-100	0.00350957	0.0198224	0.0271416	0.0215737
	50.4382	50-100	0.00498334	0.00878232	0.0026696	0.00953963
	50.4382	50-100	0.00893688	0.0122758	0.0134691	0.0150425
	50.4382	50-100	0.00953351	0.0129189	0.0103299	0.0431389
	50.4382	50-100	0.0104563	0.0160755	0.00897409	0.0214379
	50.4382	50-100	0.0106747	0.0103604	0.0123211	0.0151114
	50.4382	50-100	0.0108618	0.00543323	0.00510631	0.00879773
	50.4382	50-100	0.0139165	0.0128641	0.0123895	0.0117775
	50.4382	50-100	0.0140827	0.012928	0.00997249	0.0180969
	50.4382	50-100	0.0149354	0.0197819	0.0214032	0.0193221
	50.4382	50-100	0.020242	0.0207206	0.0179439	0.0272567
	50.4382	50-100	0.0213841	0.0326779	0.060075	0.0310066
	50.4382	50-100	0.0220901	0.0212936	0.0141694	0.0267658
	50.4382	50-100	0.0231709	0.0206813	0.0140869	0.0216473
	50.4382	50-100	0.027536	0.0203005	0.0258999	0.0306516
	50.4382	50-100	0.0286541	0.0401381	0.0187247	0.0379147
	50.4382	50-100	0.0293836	0.045856	0.0373301	0.049244
	50.4382	50-100	0.0294609	0.0245868	0.031173	0.0278577
	50.4382	50-100	0.0299169	0.0280714	0.0515317	0.0303982
	50.4382	50-100	0.0312554	0.0220491	0.0226642	0.0287743
	50.4382	50-100	0.0316983	0.0420737	0.0435401	0.0448678
	50.4382	50-100	0.0326002	0.0442436	0.0345969	0.0589409
	50.4382	50-100	0.0330396	0.023885	0.0300875	0.0322329
	50.4382	50-100	0.033528	0.0178149	0.0397347	0.0294061
	50.4382	50-100	0.0336034	0.0296392	0.0486241	0.0494424
	50.4382	50-100	0.0338079	0.0278583	0.0431446	0.0332688
	50.4382	50-100	0.0365652	0.0356693	0.055275	0.042025
	50.4382	50-100	0.039934	0.0439825	0.0423654	0.0460853
	50.4382	50-100	0.0411801	0.0311431	0.0228189	0.0304761
	50.4382	50-100	0.0417728	0.0343914	0.0403494	0.0364654
	50.4382	50-100	0.0428184	0.0433341	0.0665656	0.0468196
	50.4382	50-100	0.0437558	0.0356303	0.0569151	0.0372015
	50.4382	50-100	0.044621	0.0462016	0.0533011	0.1002
	50.4382	50-100	0.0463433	0.0404865	0.056178	0.0430517
	50.4382	50-100	0.0470026	0.0506124	0.0498665	0.0492716
	50.4382	50-100	0.0471269	0.0406169	0.0600913	0.0434924
	50.4382	50-100	0.0477447	0.0460875	0.0578834	0.0470437
	50.4382	50-100	0.0478167	0.0472744	0.055627	0.0453778
	50.4382	50-100	0.0484225	0.0624044	0.0248623	0.0572755
	50.4382	50-100	0.0509917	0.0778659	0.05049	0.0852756
	50.4382	50-100	0.0510776	0.104209	0.379559	0.0503024
	50.4382	50-100	0.0513632	0.0390923	0.0401083	0.0431666
	50.4382	50-100	0.0524422	0.0549359	0.0753057	0.0567349
	50.4382	50-100	0.0536639	0.0506715	0.0697567	0.0597457
	50.4382	50-100	0.0553768	0.057204	0.0897913	0.0679909
	50.4382	50-100	0.0555656	0.0565998	0.0788486	0.0602305
	50.4382	50-100	0.0563596	0.0504356	0.0657105	0.0497075
	50.4382	50-100	0.0565055	0.0503388	0.0804611	0.0539447
	50.4382	50-100	0.057739	0.0531906	0.0689191	0.0547988
	50.4382	50-100	0.0606803	0.0687629	0.0800828	0.0712787
	50.4382	50-100	0.0607131	0.0636694	0.0313158	0.0655543
	50.4382	50-100	0.0622852	0.0453431	0.0595571	0.049001
	50.4382	50-100	0.0631771	0.0512672	0.0684174	0.0598392
	50.4382	50-100	0.063784	0.0459155	0.0949683	0.0458082
	50.4382	50-100	0.0639364	0.0569628	0.0709935	0.0622471
	50.4382	50-100	0.069562	0.067269	0.0436138	0.0662091
	50.4382	50-100	0.0739939	0.076453	0.0875741	0.0825137
	50.4382	50-100	0.0752011	0.0815372	0.0889887	0.0844084
	50.4382	50-100	0.079778	0.138419	0.122768	0.10686
	50.4382	50-100	0.0812794	0.0831379	0.0996088	0.0852953
	50.4382	50-100	0.088053	0.074849	0.110038	0.0814369
	50.4382	50-100	0.0969576	0.0829985	0.0999443	0.0859399
	50.4382	50-100	0.0992059	0.145353	0.271829	0.184049
	50.4382	50-100	0.138909	0.145184	0.0976137	0.138383
	50.4382	50-100	0.159464	0.248511	0.38498	0.131829
	50.4382	50-100	0.166787	0.301931	0.509765	0.14081
	50.4382	50-100	0.206551	0.176775	0.267437	0.197221
	50.4382	50-100	0.245156	0.340187	0.331437	0.332469
	50.4382	50-100	0.255896	0.270215	0.238143	0.356782
	50.4382	50-100	0.267621	0.24678	0.206182	0.235662
	50.4382	50-100	0.285637	0.288439	0.254381	0.375395
	50.4382	50-100	0.300267	0.310054	0.217297	0.255946
	50.4382	50-100	0.421301	0.381391	0.321128	0.407206
	50.4382	50-100	0.435248	0.461706	0.42471	0.511318
	50.4382	50-100	0.534459	0.57138	0.508676	0.654427
	50.4382	50-100	0.53864	0.494222	0.548712	0.421795
	50.4382	50-100	0.598013	0.632152	0.63268	0.606987
	50.4382	50-100	0.730736	0.703811	0.66484	0.706389
	50.4382	50-100	0.822059	0.817788	0.826311	0.803439
	50.4382	50-100	0.826669	0.825592	0.81091	0.809589
	47.9163	30-50	0.00642396	0.0122124	0.0110354	0.0161837
	47.9163	30-50	0.0111835	0.0251527	0.0200509	0.029488
	47.9163	30-50	0.013479	0.0123414	0.0360996	0.017798
	47.9163	30-50	0.0278646	0.0302649	0.0292807	0.0332589
	47.9163	30-50	0.0284255	0.0504006	0.0619788	0.0887303
	47.9163	30-50	0.0383308	0.0526706	0.0249738	0.0583092
	47.9163	30-50	0.0406182	0.0434197	0.032652	0.0657308
	47.9163	30-50	0.0421534	0.0471271	0.0557289	0.049866
	47.9163	30-50	0.044012	0.0224432	0.0480058	0.0253222
	47.9163	30-50	0.044244	0.0497811	0.0527446	0.0517327
	47.9163	30-50	0.044365	0.0420885	0.0585656	0.0460184
	47.9163	30-50	0.04861	0.0488874	0.058313	0.0503721
	47.9163	30-50	0.0487651	0.0427029	0.0498098	0.0449249
	47.9163	30-50	0.0538875	0.0433049	0.0499763	0.0492692
	47.9163	30-50	0.0565396	0.0524051	0.0676757	0.0554083
	47.9163	30-50	0.0574039	0.0457529	0.0666209	0.0480748
	47.9163	30-50	0.0707315	0.0695861	0.159815	0.0854632
	47.9163	30-50	0.0709772	0.0784927	0.0996687	0.0871666
	47.9163	30-50	0.074258	0.0392652	0.0624999	0.0414355
	47.9163	30-50	0.0751755	0.0442761	0.0528397	0.0473515
	47.9163	30-50	0.0797656	0.0785407	0.111871	0.0911733
	47.9163	30-50	0.080187	0.0704252	0.0707007	0.0628984
	47.9163	30-50	0.081114	0.0706877	0.138058	0.20582
	47.9163	30-50	0.0832632	0.0662974	0.121148	0.0738781
	47.9163	30-50	0.0860414	0.0718743	0.109604	0.0977518
	47.9163	30-50	0.0867749	0.0786058	0.0831553	0.0781043
	47.9163	30-50	0.0871127	0.0556509	0.0831119	0.0643519
	47.9163	30-50	0.0890728	0.0470352	0.04391	0.0574927
	47.9163	30-50	0.0925006	0.100857	0.0629599	0.106086
	47.9163	30-50	0.0965488	0.076913	0.106474	0.0891022
	47.9163	30-50	0.102966	0.0414263	0.0716188	0.0447141
	47.9163	30-50	0.111769	0.193323	0.344907	0.133694
	47.9163	30-50	0.120421	0.0622319	0.0762447	0.0625214
	47.9163	30-50	0.131509	0.177597	0.213773	0.168233
	47.9163	30-50	0.14199	0.0558776	0.0694728	0.0616509
	47.9163	30-50	0.148771	0.0984986	0.0802182	0.123883
	47.9163	30-50	0.151077	0.154175	0.0754914	0.15593
	47.9163	30-50	0.320498	0.377267	0.614871	0.311631
	47.9163	30-50	0.365032	0.195436	0.19747	0.158242
	47.9163	30-50	0.497786	0.439331	0.468076	0.327223
	47.9163	30-50	0.509436	0.516592	0.5377	0.580348
	47.9163	30-50	0.621004	0.70472	0.751907	0.674839
	47.9163	30-50	0.673954	0.382006	0.383544	0.325629
	47.9163	30-50	0.67901	0.432233	0.39631	0.334841
	47.9163	30-50	0.701991	0.746919	0.793828	0.7939
	47.9163	30-50	0.850561	0.853269	0.884365	0.813433
	45.3944	30-50	0	0.00486796	0.00161401	0.00599566
	45.3944	30-50	0.00446932	0.00470944	0.00311677	0.0052389
	45.3944	30-50	0.0061616	0.00361375	0.000288488	0.00417827
	45.3944	30-50	0.00629666	0.0145994	0.0103764	0.0226056
	45.3944	30-50	0.00712204	0.0179176	0.013098	0.0246351
	45.3944	30-50	0.00726161	0.0164033	0.013477	0.0194258
	45.3944	30-50	0.00764616	0.0038808	0.00339157	0.00558843
	45.3944	30-50	0.00898046	0.00977885	0.00724456	0.0142683
	45.3944	30-50	0.010522	0.0245068	0.132545	0.0195806
[truncated: 2,466 more rows]

## Sheet: SFig 21
SFig 21	Methylation level of DLX6-AS1 (cg22421859)
	0.0296187
	0.0332687
	0.0347891
	0.0351184
	0.0353846
	0.0355915
	0.0360051
	0.0368524
	0.0388926
	0.0390488
	0.0394158
	0.0394567
	0.0397371
	0.0401774
	0.0416551
	0.0416866
	0.0425894
	0.043004
	0.0432354
	0.044621
	0.0450944
	0.047006
	0.0474237
	0.0481685
	0.048571
	0.0486208
	0.0487824
	0.0489434
	0.0493782
	0.0503343
	0.0527044
	0.0530986
	0.0538201
	0.0545257
	0.0605146
	0.0607333
	0.0617652
	0.0619394
	0.065388
	0.0654652
	0.073433
	0.0796773
	0.0833581
	0.0874515
	0.101685
	0.123179
	0.136526
	0.200173
	0.215926
	0.222063
	0.227619
	0.238413
	0.248508
	0.251187
	0.253527
	0.331896
	0.337326
	0.342139
	0.348228
	0.369234
	0.388416
	0.438743
	0.442969
	0.459343
	0.503304
	0.528892
	0.545296
	0.547029
	0.555134
	0.558399
	0.562352
	0.56318
	0.569989
	0.581552
	0.584251
	0.597893
	0.610027
	0.615849
	0.635207
	0.665279
	0.666181
	0.678429
	0.692161
	0.710029
	0.718003
	0.721372
	0.721509
	0.723413
	0.72647
	0.741752
	0.758366
	0.765679
	0.766344
	0.788238
	0.811171
	0.815216
	0.817523
	0.820063
	0.825051
	0.833126
	0.844274
	0.849327
	0.863243
	0.884142
